# Supplementary material for: Di­aqua­bis­(nicotinamide-κN 1)bis­(thio­cyanato-κN)nickel(II)
Source: Acta Crystallogr Sect E Struct Rep Online. 2014 Apr 16;70(Pt 5):m183. doi: 10.1107/S1600536814006771 (PMC4011277; doi:10.1107/S1600536814006771)
Supplement: Supplementary file 1 [file e-70-0m183-sup1.cif]

##############################################################################
#                                                                            #
# This CIF contains the data in a paper accepted for publication in          #
# Acta Crystallographica Section E. It conforms to the requirements of       #
# Notes for Authors for Acta Crystallographica Section E, and has been       #
# peer reviewed under the auspices of the IUCr Commission on Journals.       #
#                                                                            #
# Full details of the Crystallographic Information File format               #
# are given in the paper "The Crystallographic Information File (CIF):       #
# a New Standard Archive File for Crystallography" by S. R. Hall, F. H.      #
# Allen and I. D. Brown [Acta Cryst. (1991), A47, 655-685].                  #
#                                                                            #
# The current version of the core CIF dictionary is obtainable from          #
# ftp://ftp.iucr.org/pub/cif_core.dic.                                       #
#                                                                            #
# Software is freely available for graphical display of the structure(s)     #
# in this CIF. For information consult the CIF software page                 #
# http://www.iucr.org/resources/cif/software.                                #
#                                                                            #
# This file may be used for bona fide research purposes within the           #
# scientific community so long as proper attribution is given to the journal # 
# article from which it was obtained.                                        #
#                                                                            #
##############################################################################
data_I
_audit_creation_method     SHELXL-97
_journal_date_recd_electronic     2014-03-14
_journal_date_accepted     2014-03-27
_journal_name_full     'Acta Crystallographica, Section E'
_journal_year     2014
_journal_volume     70
_journal_issue      5
_journal_page_first     m183
_journal_page_last     m183
_journal_paper_category     QM
_journal_paper_doi     10.1107/S1600536814006771
_journal_coeditor_code     HY2643
_publ_contact_author_name     'Deepanjali Pandey'
_publ_contact_author_address
;
Department of Chemistry
Motilal Nehru National Institute of Technology
Allahabad 211 004
India
;
_publ_contact_author_email     deepanjalipandey.1@gmail.com
_publ_contact_author_phone     '919389637367'
_publ_section_title
;
Diaquabis(nicotinamide-\k<i>N</i>^1^)bis(thiocyanato-\k<i>N</i>)nickel(II)
;
loop_
    _publ_author_name
    _publ_author_address
    'Pandey, Deepanjali'
;
Department of Chemistry
Motilal Nehru National Institute of Technology
Allahabad 211 004
India
;
    'Narvi, Shahid S.'
;
Department of Chemistry
Motilal Nehru National Institute of Technology
Allahabad 211 004
India
;
    'Mehrotra, Gopal K.'
;
Department of Chemistry
Motilal Nehru National Institute of Technology
Allahabad 211 004
India
;
    'Butcher, Raymond J.'
;
Department of Chemistry
Howard University
2400 Sixth Street
N.W. Washington
DC 20059
USA
;
_database_code_depnum_ccdc_archive     'CCDC 993930'
_chemical_name_systematic
;
Diaquabis(nicotinamide-\k<i>N</i>^1^)bis(thiocyanato-\k<i>N</i>)nickel(II)
;
_chemical_name_common     ?
_chemical_formula_moiety     'C14 H16 N6 Ni O4 S2'
_chemical_formula_sum     'C14 H16 N6 Ni O4 S2'
_chemical_formula_iupac     '[Ni (N C S)2 (C6 H6 N2 O)2 (H2 O)2]'
_chemical_formula_weight     455.16
_chemical_melting_point     ?
_symmetry_cell_setting     triclinic
_symmetry_space_group_name_H-M     'P -1'
_symmetry_space_group_name_Hall     '-P 1'
loop_
    _symmetry_equiv_pos_as_xyz
    'x, y, z'
    '-x, -y, -z'
_cell_length_a     7.5574(15)
_cell_length_b     8.2683(19)
_cell_length_c     9.0056(15)
_cell_angle_alpha     73.010(18)
_cell_angle_beta     69.698(17)
_cell_angle_gamma     66.51(2)
_cell_volume     476.23(18)
_cell_formula_units_Z     1
_cell_measurement_reflns_used     1387
_cell_measurement_theta_min     5.15
_cell_measurement_theta_max     37.42
_cell_measurement_temperature     123(2)
_exptl_crystal_description     'prism'
_exptl_crystal_colour     'green-blue'
_exptl_crystal_size_max     0.48
_exptl_crystal_size_mid     0.32
_exptl_crystal_size_min     0.26
_exptl_crystal_density_diffrn     1.587
_exptl_crystal_density_meas     ?
_exptl_crystal_density_method     'not measured'
_exptl_crystal_F_000     234
_exptl_absorpt_coefficient_mu     1.271
_exptl_absorpt_correction_type     multi-scan
_exptl_absorpt_process_details     '(CrysAlis PRO; Agilent, 2012)'
_exptl_absorpt_correction_T_min     0.690
_exptl_absorpt_correction_T_max     1.000
_exptl_special_details     ?
_diffrn_ambient_temperature     123(2)
_diffrn_radiation_type     MoK\a
_diffrn_radiation_wavelength     0.71073
_diffrn_radiation_source     'Enhance (Mo) X-ray Source'
_diffrn_radiation_monochromator     graphite
_diffrn_measurement_device_type     'Agilent Xcalibur Ruby CCD'
_diffrn_measurement_method     '\w scans'
_diffrn_detector_area_resol_mean     10.5081
_diffrn_reflns_number     8114
_diffrn_reflns_av_R_equivalents     0.0317
_diffrn_reflns_av_sigmaI/netI     0.0496
_diffrn_reflns_theta_min     5.05
_diffrn_reflns_theta_max     37.78
_diffrn_reflns_theta_full     25.00
_diffrn_measured_fraction_theta_max     0.931
_diffrn_measured_fraction_theta_full     0.992
_diffrn_reflns_limit_h_min     -12
_diffrn_reflns_limit_h_max     11
_diffrn_reflns_limit_k_min     -13
_diffrn_reflns_limit_k_max     14
_diffrn_reflns_limit_l_min     -15
_diffrn_reflns_limit_l_max     15
_diffrn_standards_number     ?
_diffrn_standards_interval_count     ?
_diffrn_standards_interval_time     ?
_diffrn_standards_decay_%     ?
_refine_special_details
;
Refinement of <i>F</i>^2^ against ALL reflections. The weighted <i>R</i>-factor
<i>wR</i> and goodness of fit <i>S</i> are based on <i>F</i>^2^, conventional
<i>R</i>-factors <i>R</i> are based on <i>F</i>, with <i>F</i> set to zero for
negative <i>F</i>^2^. The threshold expression of <i>F</i>^2^ >
\s(<i>F</i>^2^) is used only for calculating <i>R</i>-factors(gt) <i>etc</i>.
and is not relevant to the choice of reflections for refinement.
<i>R</i>-factors based on <i>F</i>^2^ are statistically about twice as large
as those based on <i>F</i>, and <i>R</i>- factors based on ALL data will be
even larger.
;
_reflns_number_total     4752
_reflns_number_gt     3477
_reflns_threshold_expression     I>2\s(I)
_refine_ls_structure_factor_coef     Fsqd
_refine_ls_matrix_type     full
_refine_ls_R_factor_all     0.0714
_refine_ls_R_factor_gt     0.0462
_refine_ls_wR_factor_gt     0.1105
_refine_ls_wR_factor_ref     0.1248
_refine_ls_goodness_of_fit_ref     1.031
_refine_ls_restrained_S_all     1.032
_refine_ls_number_reflns     4752
_refine_ls_number_parameters     132
_refine_ls_number_restraints     3
_refine_ls_hydrogen_treatment     mixed
_refine_ls_weighting_scheme     calc
_refine_ls_weighting_details
         'calc w=1/[\s^2^(Fo^2^)+(0.0525P)^2^+0.1045P] where P=(Fo^2^+2Fc^2^)/3'
_atom_sites_solution_hydrogens     geom
_atom_sites_solution_primary     direct
_atom_sites_solution_secondary     difmap
_refine_ls_shift/su_max     0.000
_refine_ls_shift/su_mean     0.000
_refine_diff_density_max     0.501
_refine_diff_density_min     -0.710
_refine_ls_extinction_method     none
_refine_ls_extinction_coef     ?
loop_
    _atom_type_symbol
    _atom_type_description
    _atom_type_scat_dispersion_real
    _atom_type_scat_dispersion_imag
    _atom_type_scat_source
    'C' 'C' 0.0033 0.0016
                         'International Tables Vol C Tables 4.2.6.8 and 6.1.1.4'
    'H' 'H' 0.0000 0.0000
                         'International Tables Vol C Tables 4.2.6.8 and 6.1.1.4'
    'N' 'N' 0.0061 0.0033
                         'International Tables Vol C Tables 4.2.6.8 and 6.1.1.4'
    'O' 'O' 0.0106 0.0060
                         'International Tables Vol C Tables 4.2.6.8 and 6.1.1.4'
    'S' 'S' 0.1246 0.1234
                         'International Tables Vol C Tables 4.2.6.8 and 6.1.1.4'
    'Ni' 'Ni' 0.3393 1.1124
                         'International Tables Vol C Tables 4.2.6.8 and 6.1.1.4'
_computing_data_collection     'CrysAlis PRO (Agilent, 2012)'
_computing_cell_refinement     'CrysAlis PRO (Agilent, 2012)'
_computing_data_reduction     'CrysAlis PRO (Agilent, 2012)'
_computing_structure_solution     'SHELXS97 (Sheldrick, 2008)'
_computing_structure_refinement     'SHELXL97 (Sheldrick, 2008)'
_computing_molecular_graphics
            'SHELXTL (Sheldrick, 2008) and Mercury (Macrae <i>et al.</i>, 2008)'
_computing_publication_material     'SHELXTL (Sheldrick, 2008)'
loop_
    _atom_site_type_symbol
    _atom_site_label
    _atom_site_fract_x
    _atom_site_fract_y
    _atom_site_fract_z
    _atom_site_U_iso_or_equiv
    _atom_site_adp_type
    _atom_site_calc_flag
    _atom_site_refinement_flags
    _atom_site_occupancy
    _atom_site_symmetry_multiplicity
    _atom_site_disorder_assembly
    _atom_site_disorder_group
    Ni Ni 0.5000 0.5000 1.0000 0.02711(9) Uani d S 1 2 . .
    S S1 -0.10823(7) 0.89262(6) 0.85626(6) 0.03634(11) Uani d . 1 1 . .
    O O1 0.3352(3) 0.1975(2) 0.47112(16) 0.0455(4) Uani d . 1 1 . .
    O O1W 0.5790(2) 0.7206(2) 0.85157(16) 0.0386(3) Uani d D 1 1 . .
    H H1W1 0.671(3) 0.737(4) 0.859(3) 0.061(9) Uiso d D 1 1 . .
    H H1W2 0.588(4) 0.737(4) 0.759(2) 0.056(8) Uiso d D 1 1 . .
    N N3 0.2125(2) 0.6286(2) 0.9666(2) 0.0371(3) Uani d . 1 1 . .
    N N1 0.5789(2) 0.38229(19) 0.78909(16) 0.0268(3) Uani d . 1 1 . .
    N N2 0.2320(3) 0.1178(2) 0.73701(18) 0.0365(3) Uani d . 1 1 . .
    H H2A 0.1431 0.0801 0.7281 0.044 Uiso calc R 1 1 . .
    H H2B 0.2439 0.1106 0.8327 0.044 Uiso calc R 1 1 . .
    C C7 0.0784(3) 0.7361(2) 0.92131(19) 0.0281(3) Uani d . 1 1 . .
    C C1 0.4532(2) 0.3212(2) 0.76502(18) 0.0260(3) Uani d . 1 1 . .
    H H1A 0.3295 0.3278 0.8439 0.031 Uiso calc R 1 1 . .
    C C2 0.4940(2) 0.2486(2) 0.63092(17) 0.0246(3) Uani d . 1 1 . .
    C C3 0.3476(3) 0.1854(2) 0.60664(19) 0.0279(3) Uani d . 1 1 . .
    C C4 0.6734(3) 0.2419(3) 0.5151(2) 0.0327(3) Uani d . 1 1 . .
    H H4A 0.7051 0.1966 0.4202 0.039 Uiso calc R 1 1 . .
    C C5 0.8053(3) 0.3020(3) 0.5400(2) 0.0363(4) Uani d . 1 1 . .
    H H5A 0.9301 0.2968 0.4631 0.044 Uiso calc R 1 1 . .
    C C6 0.7533(3) 0.3700(2) 0.6787(2) 0.0314(3) Uani d . 1 1 . .
    H H6A 0.8457 0.4095 0.6956 0.038 Uiso calc R 1 1 . .
loop_
    _atom_site_aniso_label
    _atom_site_aniso_U_11
    _atom_site_aniso_U_22
    _atom_site_aniso_U_33
    _atom_site_aniso_U_12
    _atom_site_aniso_U_13
    _atom_site_aniso_U_23
    Ni 0.02907(15) 0.03414(16) 0.02262(14) -0.01311(12) -0.00883(11)
                                                                    -0.00525(11)
    S1 0.0317(2) 0.0386(2) 0.0394(2) -0.01499(18) -0.01464(18) 0.00316(18)
    O1 0.0661(10) 0.0612(9) 0.0270(6) -0.0368(8) -0.0189(6) -0.0029(6)
    O1W 0.0531(8) 0.0506(8) 0.0262(6) -0.0332(7) -0.0161(6) 0.0029(5)
    N3 0.0325(7) 0.0469(9) 0.0357(8) -0.0099(7) -0.0125(6) -0.0129(7)
    N1 0.0285(6) 0.0331(6) 0.0231(5) -0.0131(5) -0.0071(5) -0.0068(5)
    N2 0.0404(8) 0.0497(9) 0.0279(7) -0.0266(7) -0.0045(6) -0.0078(6)
    C7 0.0286(7) 0.0367(8) 0.0241(6) -0.0158(6) -0.0050(6) -0.0079(6)
    C1 0.0276(7) 0.0333(7) 0.0203(6) -0.0130(6) -0.0041(5) -0.0077(5)
    C2 0.0299(7) 0.0275(6) 0.0189(6) -0.0118(6) -0.0060(5) -0.0049(5)
    C3 0.0341(8) 0.0289(7) 0.0238(6) -0.0114(6) -0.0082(6) -0.0073(5)
    C4 0.0367(8) 0.0396(9) 0.0223(6) -0.0152(7) -0.0007(6) -0.0110(6)
    C5 0.0308(8) 0.0472(10) 0.0309(8) -0.0167(8) 0.0017(7) -0.0136(7)
    C6 0.0283(7) 0.0384(8) 0.0303(7) -0.0131(7) -0.0073(6) -0.0077(7)
_geom_special_details
;
All e.s.d.'s (except the e.s.d. in the dihedral angle between two l.s. planes)
are estimated using the full covariance matrix. The cell e.s.d.'s are taken
into account individually in the estimation of e.s.d.'s in distances, angles
and torsion angles; correlations between e.s.d.'s in cell parameters are only
used when they are defined by crystal symmetry. An approximate (isotropic)
treatment of cell e.s.d.'s is used for estimating e.s.d.'s involving l.s.
planes.
;
loop_
    _geom_bond_atom_site_label_1
    _geom_bond_atom_site_label_2
    _geom_bond_site_symmetry_2
    _geom_bond_distance
    _geom_bond_publ_flag
    Ni O1W . 2.0876(15) ?
    Ni N3 . 2.0899(17) ?
    Ni N1 . 2.1776(14) ?
    S1 C7 . 1.6377(18) ?
    O1 C3 . 1.228(2) ?
    O1W H1W1 . 0.79(2) ?
    O1W H1W2 . 0.79(2) ?
    N3 C7 . 1.158(2) ?
    N1 C6 . 1.334(2) ?
    N1 C1 . 1.340(2) ?
    N2 C3 . 1.322(2) ?
    N2 H2A . 0.8800 ?
    N2 H2B . 0.8800 ?
    C1 C2 . 1.389(2) ?
    C1 H1A . 0.9500 ?
    C2 C4 . 1.386(2) ?
    C2 C3 . 1.497(2) ?
    C4 C5 . 1.380(3) ?
    C4 H4A . 0.9500 ?
    C5 C6 . 1.387(2) ?
    C5 H5A . 0.9500 ?
    C6 H6A . 0.9500 ?
loop_
    _geom_angle_atom_site_label_1
    _geom_angle_atom_site_label_2
    _geom_angle_atom_site_label_3
    _geom_angle_site_symmetry_1
    _geom_angle_site_symmetry_3
    _geom_angle
    _geom_angle_publ_flag
    O1W Ni O1W 2_667 . 180.00(6) ?
    O1W Ni N3 2_667 2_667 88.85(7) ?
    O1W Ni N3 . 2_667 91.15(7) ?
    O1W Ni N3 2_667 . 91.15(7) ?
    O1W Ni N3 . . 88.85(7) ?
    N3 Ni N3 2_667 . 180.0 ?
    O1W Ni N1 2_667 . 90.25(6) ?
    O1W Ni N1 . . 89.75(6) ?
    N3 Ni N1 2_667 . 92.52(6) ?
    N3 Ni N1 . . 87.48(6) ?
    O1W Ni N1 2_667 2_667 89.75(6) ?
    O1W Ni N1 . 2_667 90.25(6) ?
    N3 Ni N1 2_667 2_667 87.48(6) ?
    N3 Ni N1 . 2_667 92.52(6) ?
    N1 Ni N1 . 2_667 180.0000(10)
                                ?
    Ni O1W H1W1 . . 118(2) ?
    Ni O1W H1W2 . . 119(2) ?
    H1W1 O1W H1W2 . . 107(2) ?
    C7 N3 Ni . . 160.38(17) ?
    C6 N1 C1 . . 117.68(14) ?
    C6 N1 Ni . . 121.18(12) ?
    C1 N1 Ni . . 121.14(11) ?
    C3 N2 H2A . . 120.0 ?
    C3 N2 H2B . . 120.0 ?
    H2A N2 H2B . . 120.0 ?
    N3 C7 S1 . . 178.30(17) ?
    N1 C1 C2 . . 123.52(15) ?
    N1 C1 H1A . . 118.2 ?
    C2 C1 H1A . . 118.2 ?
    C4 C2 C1 . . 117.97(16) ?
    C4 C2 C3 . . 120.08(14) ?
    C1 C2 C3 . . 121.91(15) ?
    O1 C3 N2 . . 121.81(17) ?
    O1 C3 C2 . . 121.07(16) ?
    N2 C3 C2 . . 117.12(14) ?
    C5 C4 C2 . . 118.94(15) ?
    C5 C4 H4A . . 120.5 ?
    C2 C4 H4A . . 120.5 ?
    C4 C5 C6 . . 119.16(17) ?
    C4 C5 H5A . . 120.4 ?
    C6 C5 H5A . . 120.4 ?
    N1 C6 C5 . . 122.70(17) ?
    N1 C6 H6A . . 118.7 ?
    C5 C6 H6A . . 118.7 ?
loop_
    _geom_torsion_atom_site_label_1
    _geom_torsion_atom_site_label_2
    _geom_torsion_atom_site_label_3
    _geom_torsion_atom_site_label_4
    _geom_torsion_site_symmetry_1
    _geom_torsion_site_symmetry_2
    _geom_torsion_site_symmetry_3
    _geom_torsion_site_symmetry_4
    _geom_torsion
    _geom_torsion_publ_flag
    O1W Ni N3 C7 2_667 . . . -179.4(4) ?
    O1W Ni N3 C7 . . . . 0.6(4) ?
    N1 Ni N3 C7 . . . . -89.2(4) ?
    N1 Ni N3 C7 2_667 . . . 90.8(4) ?
    O1W Ni N1 C6 2_667 . . . -130.61(14) ?
    O1W Ni N1 C6 . . . . 49.39(14) ?
    N3 Ni N1 C6 2_667 . . . -41.75(14) ?
    N3 Ni N1 C6 . . . . 138.25(14) ?
    O1W Ni N1 C1 2_667 . . . 50.01(13) ?
    O1W Ni N1 C1 . . . . -129.99(13) ?
    N3 Ni N1 C1 2_667 . . . 138.87(13) ?
    N3 Ni N1 C1 . . . . -41.13(13) ?
    C6 N1 C1 C2 . . . . -0.9(2) ?
    Ni N1 C1 C2 . . . . 178.49(12) ?
    N1 C1 C2 C4 . . . . -1.0(2) ?
    N1 C1 C2 C3 . . . . -178.64(14) ?
    C4 C2 C3 O1 . . . . -30.6(2) ?
    C1 C2 C3 O1 . . . . 147.02(17) ?
    C4 C2 C3 N2 . . . . 149.97(17) ?
    C1 C2 C3 N2 . . . . -32.4(2) ?
    C1 C2 C4 C5 . . . . 1.9(3) ?
    C3 C2 C4 C5 . . . . 179.63(16) ?
    C2 C4 C5 C6 . . . . -1.0(3) ?
    C1 N1 C6 C5 . . . . 1.9(3) ?
    Ni N1 C6 C5 . . . . -177.55(14) ?
    C4 C5 C6 N1 . . . . -0.9(3) ?
loop_
    _geom_hbond_atom_site_label_D
    _geom_hbond_atom_site_label_H
    _geom_hbond_atom_site_label_A
    _geom_hbond_site_symmetry_A
    _geom_hbond_distance_DH
    _geom_hbond_distance_HA
    _geom_hbond_distance_DA
    _geom_hbond_angle_DHA
    O1W H1W1 S1 1_655 0.79(3) 2.47(3) 3.224(2) 161(3)
    O1W H1W2 O1 2_666 0.79(2) 1.92(2) 2.686(2) 164(3)
    N2 H2A S1 1_545 0.88 2.67 3.459(2) 150
    N2 H2B S1 2_567 0.88 2.62 3.435(2) 154
