# Supplementary material for: Di­aqua­bis­(nicotinamide-κN 1)bis­(thio­cyanato-κN)nickel(II)
Source: Acta Crystallogr Sect E Struct Rep Online. 2014 Apr 16;70(Pt 5):m183. doi: 10.1107/S1600536814006771 (PMC4011277; doi:10.1107/S1600536814006771)
Supplement: Supplementary file 2 [file e-70-0m183-Isup2.hkl]

# 
# h,k,l, Fc-squared, Fo-squared, sigma(Fo-squared) and status flag 
# 
data_I
# SUBMISSION DETAILS

_publ_contact_author
; Deepanjali Pandey
Department of Chemistry
Motilal Nehru National 
Institute of Technology                                                
Allahabad-211004
India
;
_publ_contact_author_email deepanjalipandey.1@gmail.com
_publ_contact_author_phone  '919389637367'


loop_
_publ_author_name
_publ_author_address

; Deepanjali Pandey
Department of Chemistry
Motilal Nehru National 
Institute of Technology                                                
Allahabad-211004
India
;
; Shahid S Narvi
Department of Chemistry
Motilal Nehru National 
Institute of Technology                                                
Allahabad-211004
India
;

; Gopal K Mehrotra
Department of Chemistry
Motilal Nehru National 
Institute of Technology                                                
Allahabad-211004
India
;

; Raymond J Butcherb   
bDepartment of Chemistry, 
Howard University, 
2400 Sixth Street, 
N.W, Washington, 
DC, 20059, 
USA
;

 
_shelx_title ' gop-4' 
_shelx_refln_list_code          4 
_shelx_F_calc_maximum       83.48 
_exptl_crystal_F_000       234.00 
_reflns_d_resolution_high  0.5801 
 
loop_ 
 _symmetry_equiv_pos_as_xyz 
 'x, y, z' 
 '-x, -y, -z' 
 
_cell_length_a     7.5574 
_cell_length_b     8.2683 
_cell_length_c     9.0056 
_cell_angle_alpha  73.010 
_cell_angle_beta   69.698 
_cell_angle_gamma  66.514 
 
_shelx_F_squared_multiplier     1.000 
 
loop_ 
 _refln_index_h 
 _refln_index_k 
 _refln_index_l 
 _refln_F_squared_calc 
 _refln_F_squared_meas 
 _refln_F_squared_sigma 
 _refln_observed_status 
   2   0   0      106.01      110.10      3.89 o 
   3   0   0      928.46      930.99     19.63 o 
   4   0   0       35.71       35.16      2.05 o 
   5   0   0      351.24      348.96      8.10 o 
   6   0   0        0.87        0.73      0.95 o 
   7   0   0      152.19      160.39      8.40 o 
   8   0   0       31.85       30.37      2.96 o 
   9   0   0       13.11       11.38      2.26 o 
  10   0   0       20.74       23.34      2.12 o 
  11   0   0        3.21        4.09      1.98 o 
 -11   1   0        9.40        9.16      3.36 o 
 -10   1   0        0.32        1.56      2.90 o 
  -9   1   0       65.54       63.72      3.16 o 
  -8   1   0        9.39       11.15      1.39 o 
  -7   1   0        6.34        7.11      1.19 o 
  -6   1   0      258.59      259.12      7.37 o 
  -5   1   0       29.36       32.37      2.28 o 
  -4   1   0      544.36      557.99     10.19 o 
  -3   1   0     1517.56     1618.66     18.11 o 
  -2   1   0     1628.04     1650.70     17.60 o 
   2   1   0       14.22        8.17      1.19 o 
   3   1   0        1.82       -0.20      0.79 o 
   4   1   0      999.48     1013.74     22.60 o 
   5   1   0        6.86        7.25      1.84 o 
   6   1   0        0.66        0.53      1.52 o 
   7   1   0       79.54       80.90      9.22 o 
   8   1   0        6.72        3.56      1.44 o 
   9   1   0        9.67        8.10      1.95 o 
  10   1   0        4.45        2.99      1.59 o 
  11   1   0        1.58        0.99      0.93 o 
 -10   2   0       16.83       23.23      3.54 o 
  -9   2   0       12.92       17.29      2.84 o 
  -8   2   0        3.16        4.61      1.21 o 
  -7   2   0       79.83       80.33      3.04 o 
  -6   2   0       13.82       16.67      1.60 o 
  -5   2   0       63.61       59.49      2.43 o 
  -4   2   0      157.07      144.16      3.12 o 
  -3   2   0      342.92      329.28      4.95 o 
  -2   2   0     1154.69     1137.99     13.04 o 
  -1   2   0     3558.24     3942.03     30.21 o 
   0   2   0     1587.65     1883.69     18.94 o 
   1   2   0     3120.83     3091.33    104.88 o 
   2   2   0       63.06       87.76      3.82 o 
   3   2   0      806.55      723.64     16.80 o 
   4   2   0      286.22      284.83      9.62 o 
   5   2   0      130.19      134.61      6.85 o 
   6   2   0       21.66       18.12      2.96 o 
   7   2   0       71.03       76.96      6.06 o 
   8   2   0      309.89      299.97      9.43 o 
   9   2   0       10.43        7.15      1.93 o 
  10   2   0        0.39        0.64      1.13 o 
  11   2   0       11.30       10.26      5.63 o 
 -10   3   0        3.35        6.61      2.44 o 
  -9   3   0        0.46        0.13      2.87 o 
  -8   3   0       72.59       79.25      5.40 o 
  -7   3   0        5.25        6.42      1.30 o 
  -6   3   0      147.18      143.38      4.66 o 
  -5   3   0      131.51      129.16      4.03 o 
  -4   3   0       82.47       96.11      3.11 o 
  -3   3   0       65.57       56.43      2.13 o 
  -2   3   0      229.73      244.10      4.41 o 
  -1   3   0      254.84      239.82      4.75 o 
   0   3   0      188.34      180.75      2.92 o 
   1   3   0       22.97       20.75      0.86 o 
   2   3   0     2841.83     2769.77     50.14 o 
   3   3   0        4.53        9.22      1.58 o 
   4   3   0      509.09      510.23     14.36 o 
   5   3   0     1095.00     1084.31     25.83 o 
   6   3   0      127.53      126.57      7.51 o 
   7   3   0      308.29      305.26     12.91 o 
   8   3   0       21.10       21.41      3.89 o 
   9   3   0       21.98       16.93      3.82 o 
  10   3   0       14.68       13.05      2.32 o 
  11   3   0        0.25       -0.47      1.84 o 
  -9   4   0       19.18       22.37      3.38 o 
  -8   4   0        0.37        1.40      2.83 o 
  -7   4   0       43.00       35.34      3.66 o 
  -6   4   0       44.06       43.93      2.91 o 
  -5   4   0       15.94       17.10      1.74 o 
  -4   4   0       62.66       66.02      2.64 o 
  -3   4   0       20.27       17.87      1.19 o 
  -2   4   0      601.19      608.75      8.72 o 
  -1   4   0      897.99      943.44      9.82 o 
   0   4   0        1.91        1.86      0.31 o 
   1   4   0      974.54      957.47     15.70 o 
   2   4   0      827.16      881.27     13.31 o 
   3   4   0      248.75      260.45      9.03 o 
   4   4   0      621.10      626.79     17.00 o 
   5   4   0      522.84      521.76     16.01 o 
   6   4   0     1128.92     1132.21     28.66 o 
   7   4   0       22.15       24.84      3.76 o 
   8   4   0        2.53       -0.53      1.78 o 
   9   4   0      143.03      153.91     10.34 o 
  10   4   0        1.13       -0.72      2.37 o 
  11   4   0       12.02       12.24      2.51 o 
  12   4   0        7.43       14.23      4.35 o 
  -8   5   0        1.51        2.70      3.29 o 
  -7   5   0        2.62        1.58      2.24 o 
  -6   5   0        0.47       -1.29      1.74 o 
  -5   5   0      131.63      135.07      7.24 o 
  -4   5   0       66.72       69.87      2.99 o 
  -3   5   0      175.70      192.97      5.67 o 
  -2   5   0      301.09      303.14      4.76 o 
  -1   5   0        2.72        4.44      0.71 o 
   0   5   0      559.08      543.23      6.22 o 
   1   5   0        3.29        2.48      0.47 o 
   2   5   0      352.13      354.91      7.04 o 
   3   5   0     1279.90     1364.06     29.32 o 
   4   5   0       30.35       36.11      3.62 o 
   5   5   0      151.13      147.59      7.91 o 
   6   5   0        1.10        2.64      1.98 o 
   7   5   0       57.24       65.03      6.19 o 
   8   5   0      156.89      176.12     10.67 o 
   9   5   0        0.20        0.72      1.91 o 
  10   5   0       61.58       67.20      7.38 o 
  11   5   0        0.09       -1.24      1.84 o 
  12   5   0        0.07       -0.26      2.04 o 
  -8   6   0        1.68        6.06      3.10 o 
  -7   6   0        1.30       -1.91      2.64 o 
  -6   6   0       34.81       34.92      3.73 o 
  -5   6   0        6.94        6.49      2.05 o 
  -4   6   0       93.56       94.23      3.66 o 
  -3   6   0       46.96       45.66      1.86 o 
  -2   6   0        0.43        0.23      0.47 o 
  -1   6   0      487.11      488.16      5.68 o 
   0   6   0        1.04        1.06      0.38 o 
   1   6   0       23.08       23.19      1.15 o 
   2   6   0      109.14      101.18      6.19 o 
   3   6   0        0.74        0.66      1.12 o 
   4   6   0       35.71       36.44      3.76 o 
   5   6   0      100.45      116.42      7.25 o 
   6   6   0       47.98       51.66      5.27 o 
   7   6   0      275.12      301.04     13.77 o 
   8   6   0        1.54        0.53      2.24 o 
   9   6   0       25.14       21.55      4.41 o 
  10   6   0       16.07       15.29      4.09 o 
  11   6   0        0.16        2.04      2.77 o 
  12   6   0        0.37        6.79      3.16 o 
  -7   7   0       10.96       10.67      3.89 o 
  -6   7   0        0.69        2.86      1.96 o 
  -5   7   0       12.88       13.99      2.62 o 
  -4   7   0       23.65       23.38      2.96 o 
  -3   7   0        5.11        3.93      1.05 o 
  -2   7   0      164.56      163.10      4.66 o 
  -1   7   0       81.13       82.58      2.44 o 
   0   7   0       86.06       91.04      2.13 o 
   1   7   0       93.89       82.75      8.84 o 
   2   7   0      109.48      110.41      3.37 o 
   3   7   0       51.63       45.57      4.78 o 
   4   7   0      104.75      116.42      6.98 o 
   5   7   0       84.11       92.51      6.72 o 
   6   7   0      199.43      208.27     10.87 o 
   7   7   0        3.26        3.16      2.44 o 
   8   7   0       62.19       62.46      6.79 o 
   9   7   0        7.42        9.55      3.76 o 
  10   7   0        0.61        3.43      3.43 o 
  11   7   0       55.19       66.08      7.84 o 
  -6   8   0        0.74        4.83      2.38 o 
  -5   8   0       13.24       13.11      2.82 o 
  -4   8   0        7.03        4.88      1.96 o 
  -3   8   0       78.66       88.98      6.03 o 
  -2   8   0        0.22       -2.01      2.01 o 
  -1   8   0       31.12       33.63      2.18 o 
   0   8   0      189.81      197.26      4.75 o 
   1   8   0        0.50       -0.25      0.68 o 
   2   8   0      216.00      215.40      6.68 o 
   3   8   0       57.73       55.60      7.08 o 
   4   8   0      127.77      120.90      7.51 o 
   5   8   0      126.72      117.74      7.84 o 
   6   8   0       30.30       26.35      4.15 o 
   7   8   0       83.35       88.16      7.71 o 
   8   8   0       12.85       19.70      4.15 o 
   9   8   0        5.81        7.84      3.56 o 
  10   8   0       30.35       32.75      5.67 o 
  11   8   0        9.11       10.34      3.76 o 
  -5   9   0        0.30        0.19      1.98 o 
  -4   9   0       13.68       17.02      3.08 o 
  -3   9   0        0.07       -1.59      1.78 o 
  -2   9   0        1.75        3.09      1.40 o 
  -1   9   0        8.20        9.82      3.36 o 
   0   9   0        6.04        3.69      2.83 o 
   1   9   0      177.34      178.62      9.88 o 
   2   9   0       57.24       43.85     12.72 o 
   3   9   0       26.74       27.22      2.62 o 
   4   9   0       14.74       16.79      2.37 o 
   5   9   0        8.32        4.48      2.11 o 
   6   9   0       25.61       34.00      4.88 o 
   7   9   0        7.29        7.25      2.90 o 
   8   9   0        5.23        8.10      3.10 o 
   9   9   0       44.31       55.35      7.18 o 
  10   9   0        0.06        2.70      3.16 o 
  -4  10   0        1.70       -0.66      2.77 o 
  -3  10   0        1.47       -0.40      2.31 o 
  -2  10   0       11.15       13.70      3.69 o 
  -1  10   0        1.02       -0.40      1.91 o 
   0  10   0       33.48       26.16      4.55 o 
   1  10   0       14.27       12.19      3.10 o 
   2  10   0        0.38        0.07      2.50 o 
   3  10   0       28.53       31.03      2.94 o 
   4  10   0        0.18        0.11      2.27 o 
   5  10   0       67.64       64.76     17.43 o 
   6  10   0        6.55        4.35      2.31 o 
   7  10   0        1.17       -2.50      2.50 o 
   8  10   0       31.01       27.54      5.27 o 
   9  10   0        1.54        0.40      1.98 o 
  10  10   0        5.77       -1.65      2.96 o 
  -2  11   0        0.70       -2.90      3.23 o 
  -1  11   0       13.59       14.03      4.09 o 
   0  11   0        0.09       -1.32      2.17 o 
   1  11   0        3.51        7.77      3.03 o 
   2  11   0       28.82       27.54      4.74 o 
   3  11   0        2.73        6.46      3.29 o 
   4  11   0       81.79       82.36      7.64 o 
   5  11   0       17.48       12.93      3.00 o 
   6  11   0       11.90       16.78      2.79 o 
   7  11   0       17.28       15.94      2.95 o 
   8  11   0        1.62        2.04      2.50 o 
   9  11   0        7.69        4.48      2.77 o 
  -1  12   0        0.45       -2.77      2.77 o 
   0  12   0        1.13        1.78      2.44 o 
   1  12   0       19.82       13.84      3.95 o 
   2  12   0       12.20       10.34      4.02 o 
   3  12   0       13.06        2.57      2.90 o 
   4  12   0        3.78        3.10      2.50 o 
   5  12   0        6.30        5.07      3.62 o 
   6  12   0       29.03       23.59      5.14 o 
   7  12   0        1.97        5.14      3.56 o 
   8  12   0        7.68        5.08      2.28 o 
   2  13   0        3.46        5.47      3.23 o 
   3  13   0        0.43        1.12      2.44 o 
   4  13   0        0.38        2.37      2.77 o 
   5  13   0        7.83        6.00      3.03 o 
  -7 -12   1        1.75        1.32      2.77 o 
  -6 -12   1        5.02        2.90      2.57 o 
  -5 -12   1       17.64       27.61      5.27 o 
  -4 -12   1        3.36        5.40      2.96 o 
  -3 -12   1       27.33       18.45      4.68 o 
  -2 -12   1        4.29        7.84      3.62 o 
  -1 -12   1        0.82       -2.90      2.90 o 
   0 -12   1        4.73       13.70      4.09 o 
  -9 -11   1        8.82        8.57      3.49 o 
  -8 -11   1        1.45        3.16      2.90 o 
  -7 -11   1        9.15        5.21      4.25 o 
  -6 -11   1       14.20       15.21      2.62 o 
  -5 -11   1        0.08       -1.12      2.17 o 
  -4 -11   1       36.49       39.73      5.86 o 
  -3 -11   1        0.40        0.00      2.50 o 
  -2 -11   1        9.19        5.93      3.03 o 
  -1 -11   1       20.87       23.39      4.55 o 
   0 -11   1        0.05       -0.72      2.44 o 
   1 -11   1        8.28        6.98      3.43 o 
   2 -11   1        0.72        2.31      2.96 o 
  -9 -10   1        5.79        6.79      3.10 o 
  -8 -10   1       56.28       54.82      6.72 o 
  -7 -10   1       11.80       16.67      3.82 o 
  -6 -10   1        0.09        0.33      1.65 o 
  -5 -10   1       44.03       42.87      3.83 o 
  -4 -10   1        0.16        3.13      2.04 o 
  -3 -10   1        4.93        1.32      2.50 o 
  -2 -10   1       37.18       40.26      5.53 o 
  -1 -10   1        8.82       10.01      3.43 o 
   0 -10   1       23.40       23.65      4.35 o 
   1 -10   1        1.47        3.76      2.50 o 
   2 -10   1        1.77       -0.53      2.11 o 
   3 -10   1        7.72        7.05      3.23 o 
   4 -10   1        0.60        1.78      2.83 o 
 -10  -9   1       20.00       26.68      5.27 o 
  -9  -9   1        5.52       16.08      3.89 o 
  -8  -9   1       25.30       23.72      4.88 o 
  -7  -9   1        0.42        6.06      2.70 o 
  -6  -9   1       19.69       21.15      3.89 o 
  -5  -9   1        0.32       -1.84      1.84 o 
  -4  -9   1       31.55       29.76      3.07 o 
  -3  -9   1       64.00       62.56      9.36 o 
  -2  -9   1       31.67       23.26      4.09 o 
  -1  -9   1       47.97       46.52      5.21 o 
   0  -9   1       18.54       13.64      3.49 o 
   1  -9   1       26.98       29.85      4.74 o 
   2  -9   1       79.83       79.86      7.31 o 
   3  -9   1        1.47        0.86      2.24 o 
   4  -9   1       20.95       16.08      3.89 o 
   5  -9   1        2.59       -0.20      2.83 o 
 -10  -8   1        7.77       11.40      3.76 o 
  -9  -8   1        3.60        1.71      2.64 o 
  -8  -8   1        4.08        1.19      2.44 o 
  -7  -8   1      107.17      106.61      8.43 o 
  -6  -8   1       16.16       11.13      2.90 o 
  -5  -8   1        3.29        2.50      1.65 o 
  -4  -8   1       69.97       69.71      5.60 o 
  -3  -8   1       13.96       14.57      1.98 o 
  -2  -8   1       58.86       59.47      2.66 o 
  -1  -8   1        3.03        5.67      0.93 o 
   0  -8   1       78.11       66.81      6.00 o 
   1  -8   1       78.28       83.94      6.59 o 
   2  -8   1        2.35       -0.99      1.91 o 
   3  -8   1       57.93       62.79      4.64 o 
   4  -8   1        1.35        1.65      1.91 o 
   5  -8   1        0.51       -0.24      2.90 o 
   6  -8   1        8.44        9.91      2.68 o 
 -11  -7   1        0.18        9.75      3.69 o 
 -10  -7   1        5.47       13.11      3.76 o 
  -9  -7   1        0.40        1.32      2.90 o 
  -8  -7   1       25.62       27.61      4.88 o 
  -7  -7   1       18.44       16.67      3.62 o 
  -6  -7   1       97.69      101.14      7.58 o 
  -5  -7   1        6.83       11.13      2.77 o 
  -4  -7   1       15.91       17.72      2.90 o 
  -3  -7   1      424.66      444.92      8.28 o 
  -2  -7   1      155.62      156.23     11.09 o 
  -1  -7   1       10.62       10.09      3.29 o 
   0  -7   1       88.23       89.80      2.68 o 
   1  -7   1        6.48        5.50      1.06 o 
   2  -7   1       29.34       28.38      1.88 o 
   3  -7   1       17.99       17.07      2.59 o 
   4  -7   1        8.74        5.07      1.86 o 
   5  -7   1       49.19       43.73      4.14 o 
   6  -7   1        0.31       -1.35      1.77 o 
   7  -7   1        3.87        8.25      2.49 o 
 -11  -6   1        7.22       16.34      4.55 o 
 -10  -6   1        1.23        4.88      2.77 o 
  -9  -6   1       71.55       82.82      7.97 o 
  -8  -6   1        4.66        3.82      2.50 o 
  -7  -6   1       63.29       58.05      6.06 o 
  -6  -6   1      532.45      545.15     18.78 o 
  -5  -6   1       37.78       39.20      4.41 o 
  -4  -6   1      614.64      624.94     18.18 o 
  -3  -6   1      180.54      187.34      5.63 o 
  -2  -6   1       43.25       44.85      7.15 o 
  -1  -6   1      121.97      121.60      3.23 o 
   0  -6   1       30.96       33.43      1.78 o 
   1  -6   1      337.11      332.46      5.15 o 
   2  -6   1        7.62        9.39      0.89 o 
   3  -6   1       13.85       13.32      1.06 o 
   4  -6   1      182.99      199.35      5.41 o 
   5  -6   1        0.44        1.02      1.63 o 
   6  -6   1       26.95       30.22      3.52 o 
   7  -6   1        6.61        6.48      3.62 o 
   8  -6   1        1.18        3.43      2.96 o 
 -11  -5   1        0.16        1.27      4.28 o 
 -10  -5   1       56.90       44.87      6.26 o 
  -9  -5   1       16.58       16.34      3.82 o 
  -8  -5   1       71.72       71.49      6.98 o 
  -7  -5   1       79.70       89.34      7.25 o 
  -6  -5   1      121.24      128.81      8.24 o 
  -5  -5   1     1422.40     1464.67     33.93 o 
  -4  -5   1        5.66        6.72      1.71 o 
  -3  -5   1        0.77        1.22      0.91 o 
  -2  -5   1      335.09      347.50      7.29 o 
  -1  -5   1       14.48       13.15      1.01 o 
   0  -5   1      338.68      319.19     12.88 o 
   1  -5   1      144.79      150.79      3.19 o 
   2  -5   1      143.43      143.29      3.11 o 
   3  -5   1       90.76       90.57      2.50 o 
   4  -5   1        9.16        9.58      2.15 o 
   5  -5   1       47.53       50.20      3.93 o 
   6  -5   1       27.55       29.88      3.38 o 
   7  -5   1        9.67        9.55      3.23 o 
   8  -5   1       28.61       29.06      5.40 o 
 -11  -4   1        8.46        6.99      2.67 o 
 -10  -4   1        0.45        1.02      1.86 o 
  -9  -4   1       30.48       40.13      5.67 o 
  -8  -4   1       90.37       95.01      7.77 o 
  -7  -4   1        0.47       -1.52      1.78 o 
  -6  -4   1       70.38       71.03      5.86 o 
  -5  -4   1        2.47        1.05      1.58 o 
  -4  -4   1        1.46        0.59      1.25 o 
  -3  -4   1      712.94      698.85     12.23 o 
  -2  -4   1      295.04      300.88      7.05 o 
  -1  -4   1     1061.90     1018.56     42.01 o 
   0  -4   1       28.92       21.81      1.53 o 
   1  -4   1       11.18       22.92      0.79 o 
   2  -4   1      483.64      447.66      6.03 o 
   3  -4   1       51.96       53.29      1.91 o 
   4  -4   1       66.53       64.45      2.31 o 
   5  -4   1       49.63       51.98      2.26 o 
   6  -4   1        1.94        1.01      1.03 o 
   7  -4   1       43.54       44.39      4.24 o 
   8  -4   1        0.85        0.10      1.63 o 
   9  -4   1       11.74       15.15      3.10 o 
 -11  -3   1        0.40        2.03      7.18 o 
 -10  -3   1        0.58        2.05      2.21 o 
  -9  -3   1       25.69       27.13      3.15 o 
  -8  -3   1        4.62        8.17      2.83 o 
  -7  -3   1       59.29       64.90      5.86 o 
  -6  -3   1      130.28      146.93      8.30 o 
  -5  -3   1       15.90       15.42      2.50 o 
  -4  -3   1     1662.49     1649.16     34.85 o 
  -3  -3   1       11.73        4.88      1.38 o 
  -2  -3   1     1509.51     1411.83     28.00 o 
  -1  -3   1      636.62      615.46      9.41 o 
   0  -3   1      154.83      130.95      2.47 o 
   1  -3   1       84.99       71.63      1.20 o 
   2  -3   1       53.13       74.28      2.06 o 
   3  -3   1      869.66      884.46     11.44 o 
   4  -3   1       33.69       36.03      1.63 o 
   5  -3   1        1.70        2.12      0.67 o 
   6  -3   1       76.38       78.06      3.23 o 
   7  -3   1        2.73        2.16      1.55 o 
   8  -3   1       25.75       27.03      3.45 o 
   9  -3   1       17.66       24.47      3.25 o 
  10  -3   1        3.16        1.43      2.40 o 
 -11  -2   1        9.84        7.81      2.28 o 
 -10  -2   1        7.15        7.42      2.90 o 
  -9  -2   1        9.25        6.74      2.02 o 
  -8  -2   1       43.73       40.96      3.55 o 
  -7  -2   1        0.31        2.11      1.84 o 
  -6  -2   1      202.26      189.29      9.29 o 
  -5  -2   1      727.58      703.74     19.24 o 
  -4  -2   1       85.99       88.09      5.21 o 
  -3  -2   1      550.11      509.44     13.38 o 
  -2  -2   1       53.88       48.62      2.96 o 
  -1  -2   1     1027.30     1077.72     20.56 o 
   0  -2   1     4660.91     4589.15    281.81 o 
   1  -2   1      684.67      733.70      7.14 o 
   2  -2   1      978.53     1034.85      9.99 o 
   3  -2   1      247.17      252.02      3.65 o 
   4  -2   1        0.52       -0.07      0.38 o 
   5  -2   1      341.81      333.60      6.41 o 
   6  -2   1       46.94       45.59      2.52 o 
   7  -2   1       65.70       65.43      2.63 o 
   8  -2   1       36.27       37.81      2.86 o 
   9  -2   1        1.63        1.28      1.58 o 
  10  -2   1       21.95       27.23      3.74 o 
 -11  -1   1       15.71       15.07      1.90 o 
 -10  -1   1        1.07        3.03      1.44 o 
  -9  -1   1       28.13       29.09      3.24 o 
  -8  -1   1       40.65       43.40      3.58 o 
  -7  -1   1       99.04       88.49      9.95 o 
  -6  -1   1      305.62      296.62      8.17 o 
  -5  -1   1       28.29       28.07      3.16 o 
  -4  -1   1      495.10      491.32     13.84 o 
  -3  -1   1      700.65      751.91     17.39 o 
  -2  -1   1        0.89        1.19      0.92 o 
   1  -1   1     6186.58     5930.22    110.26 o 
   2  -1   1      331.75      349.42      4.78 o 
   3  -1   1       37.47       32.54      1.36 o 
   4  -1   1     1986.57     1983.66     32.84 o 
   5  -1   1       20.89       20.74      2.37 o 
   6  -1   1      183.86      182.00      4.91 o 
   7  -1   1       69.45       70.62      4.79 o 
   8  -1   1        2.34        1.81      0.84 o 
   9  -1   1       21.97       23.99      1.95 o 
  10  -1   1        3.46        4.89      1.91 o 
  11  -1   1        3.20       -1.74      1.74 o 
 -11   0   1        0.31        2.71      5.04 o 
 -10   0   1       36.75       30.27      2.40 o 
  -9   0   1       12.71       10.62      1.80 o 
  -8   0   1       49.33       46.48      3.66 o 
  -7   0   1      132.69      128.68      5.57 o 
  -6   0   1       98.61      104.35      4.61 o 
  -5   0   1      206.72      207.43      6.10 o 
  -4   0   1       43.15       31.50      2.07 o 
  -3   0   1      222.82      221.72      5.12 o 
  -2   0   1     1867.49     1918.64     35.32 o 
   2   0   1     1617.11     1529.76     19.66 o 
   3   0   1     3846.09     3640.27     63.78 o 
   4   0   1       96.99       90.27      3.26 o 
   5   0   1      124.13      128.96      4.47 o 
   6   0   1        1.69        1.23      1.04 o 
   7   0   1       21.53       17.17      1.69 o 
   8   0   1       20.28       20.53      2.25 o 
   9   0   1        1.05       -0.29      1.03 o 
  10   0   1        5.88        5.23      1.28 o 
  11   0   1        4.03        2.34      1.72 o 
 -10   1   1        6.00        8.60      2.77 o 
  -9   1   1        5.15        6.02      1.88 o 
  -8   1   1       16.58       16.92      1.92 o 
  -7   1   1       13.13       12.08      1.55 o 
  -6   1   1      254.29      249.49      5.97 o 
  -5   1   1       20.26       20.57      1.89 o 
  -4   1   1        2.07        2.58      2.87 o 
  -3   1   1      435.10      392.51     10.54 o 
  -2   1   1        2.56        1.92      0.49 o 
  -1   1   1       99.33       75.51      1.36 o 
   2   1   1     2996.30     2857.99     49.94 o 
   3   1   1      127.87      174.14      6.00 o 
   4   1   1       50.76       34.52      2.83 o 
   5   1   1      308.22      302.16     10.28 o 
   6   1   1        9.02       11.60      2.17 o 
   7   1   1      140.46      142.28      5.68 o 
   8   1   1        0.70        0.86      0.98 o 
   9   1   1       34.37       31.10      2.59 o 
  10   1   1       33.59       29.77      2.75 o 
  11   1   1        1.70        0.19      3.01 o 
 -10   2   1        4.41        6.64      2.16 o 
  -9   2   1       18.54       17.90      2.51 o 
  -8   2   1        0.13        4.05      1.50 o 
  -7   2   1      164.90      164.09      6.40 o 
  -6   2   1      169.66      174.90      4.91 o 
  -5   2   1       16.79       14.21      1.35 o 
  -4   2   1      450.66      445.89      7.31 o 
  -3   2   1       21.55       35.80      1.66 o 
  -2   2   1      417.74      423.95      6.14 o 
  -1   2   1      970.08      993.75     16.19 o 
   0   2   1      529.65      533.26     11.60 o 
   2   2   1     2032.71     2256.11     40.65 o 
   3   2   1      274.21      262.63      8.04 o 
   4   2   1      574.73      603.13     15.42 o 
   5   2   1      144.29      135.86      6.65 o 
   6   2   1     1418.14     1386.20     31.63 o 
   7   2   1      124.57      113.92      7.18 o 
   8   2   1      135.42      136.24      5.63 o 
   9   2   1       34.12       32.06      2.52 o 
  10   2   1        3.83        4.38      1.86 o 
  11   2   1       44.33       46.57      4.35 o 
  12   2   1        0.94        6.00      3.29 o 
  -9   3   1        5.20        8.32      2.41 o 
  -8   3   1       29.26       33.50      5.26 o 
  -7   3   1        0.15        0.56      1.11 o 
  -6   3   1       46.09       50.52      3.37 o 
  -5   3   1      298.43      306.70      8.01 o 
  -4   3   1        0.99        1.65      0.78 o 
  -3   3   1      701.23      733.95     12.14 o 
  -2   3   1      435.56      435.31     10.17 o 
  -1   3   1        2.60        1.81      0.61 o 
   0   3   1        2.39        4.28      0.70 o 
   1   3   1      354.62      416.35      5.00 o 
   2   3   1     1497.95     1575.43     21.20 o 
   3   3   1     1527.97     1605.08     31.76 o 
   4   3   1      427.90      490.86     13.84 o 
   5   3   1     1015.41     1038.25     24.77 o 
   6   3   1      240.78      239.57     10.28 o 
   7   3   1      323.74      319.55     13.05 o 
   8   3   1      151.46      146.34      9.16 o 
   9   3   1        3.38        3.74      1.46 o 
  10   3   1       67.16       61.22      4.75 o 
  11   3   1        3.94        5.58      2.22 o 
  12   3   1        0.06       -1.86      1.86 o 
  -9   4   1        7.62        8.92      2.66 o 
  -8   4   1        0.35        3.07      2.83 o 
  -7   4   1        2.25        2.49      1.19 o 
  -6   4   1       43.37       46.11      2.89 o 
  -5   4   1       17.80       18.07      1.80 o 
  -4   4   1      139.62      132.54      4.09 o 
  -3   4   1      193.58      200.68      4.86 o 
  -2   4   1       11.55        8.73      1.17 o 
  -1   4   1      109.15       95.50      2.08 o 
   0   4   1       28.61       39.83      1.61 o 
   1   4   1     1197.74     1195.39     16.87 o 
   2   4   1     1572.73     1645.59     22.62 o 
   3   4   1       19.71       13.24      1.98 o 
   4   4   1     1287.33     1350.56     29.39 o 
   5   4   1        0.51        0.99      1.32 o 
   6   4   1        0.82        1.32      1.58 o 
   7   4   1      203.02      219.73     10.87 o 
   8   4   1       13.37       11.40      3.16 o 
   9   4   1      111.50      116.29      8.83 o 
  10   4   1        6.76        7.31      3.16 o 
  11   4   1        1.16        4.96      2.00 o 
  12   4   1        4.39        8.64      3.33 o 
  -8   5   1        1.75        0.13      2.57 o 
  -7   5   1       17.98       18.98      4.35 o 
  -6   5   1        3.62        4.27      2.34 o 
  -5   5   1      103.94      101.24      4.11 o 
  -4   5   1       39.24       38.58      2.39 o 
  -3   5   1       20.56       15.65      1.79 o 
  -2   5   1      530.82      549.91      7.73 o 
  -1   5   1      334.78      339.45      5.77 o 
   0   5   1     1248.60     1228.94     25.73 o 
   1   5   1      295.46      276.12      3.92 o 
   2   5   1       11.31       20.72      2.01 o 
   3   5   1      277.24      277.45      9.49 o 
   4   5   1       81.03       92.31      5.67 o 
   5   5   1      138.53      153.06      7.97 o 
   6   5   1       52.70       50.34      4.94 o 
   7   5   1        6.29        6.26      2.11 o 
   8   5   1       95.55      107.66      8.10 o 
   9   5   1        4.71        2.90      2.50 o 
  10   5   1        6.68        8.50      3.23 o 
  11   5   1       27.20       34.26      5.53 o 
  12   5   1        2.71        7.07      2.57 o 
  -8   6   1       11.92       11.66      3.89 o 
  -7   6   1        0.80       -2.24      2.64 o 
  -6   6   1       13.71       11.91      4.18 o 
  -5   6   1       12.09       14.32      1.76 o 
  -4   6   1       38.16       46.23      2.70 o 
  -3   6   1      171.37      185.92      7.57 o 
  -2   6   1       85.42       87.53      2.22 o 
  -1   6   1      617.52      622.47     10.98 o 
   0   6   1      224.94      218.21      6.11 o 
   1   6   1        2.72        3.49      0.72 o 
   2   6   1      300.97      285.60      5.66 o 
   3   6   1        6.74        9.42      1.91 o 
   4   6   1       14.51       11.13      2.31 o 
   5   6   1      316.49      329.57     12.78 o 
   6   6   1        1.63       11.73      2.77 o 
   7   6   1       20.67       21.15      3.82 o 
   8   6   1        4.64        8.76      3.03 o 
   9   6   1       55.11       65.82      7.12 o 
  10   6   1       84.82       89.34      8.76 o 
  11   6   1        2.65        1.19      2.90 o 
  12   6   1       51.47       49.28      6.98 o 
  -7   7   1        6.69        3.29      2.77 o 
  -6   7   1        1.65        1.51      1.88 o 
  -5   7   1        0.11       -0.07      3.16 o 
  -4   7   1      130.67      136.50     11.69 o 
  -3   7   1       27.67       28.99      2.13 o 
  -2   7   1        6.26        4.70      1.22 o 
  -1   7   1       30.07       30.84      2.00 o 
   0   7   1        2.26        2.61      0.72 o 
   1   7   1      333.48      343.99      5.60 o 
   2   7   1       22.43       20.58      4.86 o 
   3   7   1      234.22      233.71     11.46 o 
   4   7   1      182.86      183.69      8.83 o 
   5   7   1       55.35       53.70      5.07 o 
   6   7   1      198.49      200.23     10.67 o 
   7   7   1       11.61       15.35      3.43 o 
   8   7   1       93.40      115.70      8.89 o 
   9   7   1      141.12      148.05     10.81 o 
  10   7   1        0.35        3.03      2.64 o 
  11   7   1       27.73       27.08      5.53 o 
  -6   8   1        0.07       -2.20      2.20 o 
  -5   8   1        2.79        2.44      1.81 o 
  -4   8   1        9.00       10.35      2.44 o 
  -3   8   1       10.63       11.07      2.20 o 
  -2   8   1        0.21        0.34      0.84 o 
  -1   8   1        6.11        5.82      1.12 o 
   0   8   1      151.11      154.40      3.76 o 
   1   8   1        1.49        0.80      0.76 o 
   2   8   1      125.74      131.38      5.06 o 
   3   8   1      145.57      132.79     10.94 o 
   4   8   1        2.38        3.43      1.84 o 
   5   8   1      129.58      138.17      8.50 o 
   6   8   1       45.53       52.97      5.67 o 
   7   8   1       79.34       77.09      7.05 o 
   8   8   1       10.28       11.46      3.43 o 
   9   8   1        0.78        0.53      2.37 o 
  10   8   1       22.70       26.35      5.14 o 
  11   8   1        0.64        4.15      3.43 o 
  -5   9   1        3.17       -1.17      2.12 o 
  -4   9   1        1.71        2.90      1.70 o 
  -3   9   1        3.09        0.00      2.40 o 
  -2   9   1        5.64        5.84      1.79 o 
  -1   9   1       27.88       26.67      2.14 o 
   0   9   1        5.44        4.58      1.36 o 
   1   9   1       43.87       47.36      3.24 o 
   2   9   1       49.09       43.13      3.99 o 
   3   9   1        2.48        3.44      2.17 o 
   4   9   1      286.20      249.50     33.67 o 
   5   9   1      105.62      109.50      7.84 o 
   6   9   1       12.59       11.46      3.10 o 
   7   9   1       24.90       19.83      3.89 o 
   8   9   1       26.81       24.18      4.55 o 
   9   9   1        5.92        3.89      2.50 o 
  10   9   1        1.36       -2.24      3.03 o 
  11   9   1        0.37        0.59      2.77 o 
  -4  10   1        6.06        5.71      2.31 o 
  -3  10   1        0.48       -1.51      3.06 o 
  -2  10   1       31.55       34.72      3.72 o 
  -1  10   1        0.80       -1.12      2.24 o 
   0  10   1       13.87       14.03      2.18 o 
   1  10   1       64.70       57.72      5.80 o 
   2  10   1        8.80       11.07      3.16 o 
   3  10   1      156.42      140.25      6.08 o 
   4  10   1       12.68        9.31      3.10 o 
   5  10   1       17.29       16.95      2.72 o 
   6  10   1       25.56       27.08      4.35 o 
   7  10   1        0.25        0.72      1.84 o 
   8  10   1       53.26       58.44      7.05 o 
   9  10   1        0.44        2.64      2.70 o 
  10  10   1        5.64        6.98      3.76 o 
  -3  11   1        5.24       19.30      4.41 o 
  -2  11   1        0.38       -0.20      2.31 o 
  -1  11   1        9.33       16.47      3.82 o 
   0  11   1        4.01        5.40      2.64 o 
   1  11   1        2.86        5.07      2.70 o 
   2  11   1       48.54       44.80      5.60 o 
   3  11   1        0.10        3.49      2.50 o 
   4  11   1        0.27        2.28      1.44 o 
   5  11   1        9.72        9.00      2.44 o 
   6  11   1        7.79        5.81      4.65 o 
   7  11   1       42.19       41.53      7.64 o 
   8  11   1       18.58       16.60      4.09 o 
   9  11   1        6.28       14.23      4.15 o 
  10  11   1        5.44       10.94      4.02 o 
  -1  12   1        3.88        4.22      2.83 o 
   0  12   1        0.69        3.16      2.83 o 
   1  12   1        0.07       -1.98      2.64 o 
   2  12   1        4.26        1.32      1.84 o 
   3  12   1        0.45       -0.92      2.37 o 
   4  12   1       15.19        8.24      3.03 o 
   5  12   1        0.07        0.53      1.98 o 
   6  12   1       17.71       19.93      2.88 o 
   7  12   1        2.53        0.81      1.65 o 
   8  12   1        2.05        2.66      4.71 o 
   9  12   1       13.49       13.57      4.15 o 
   1  13   1        2.14        4.28      2.96 o 
   2  13   1        0.10        3.95      2.57 o 
   3  13   1        7.53        4.41      2.96 o 
   4  13   1        0.47       -3.36      3.36 o 
   5  13   1        8.54        1.65      2.90 o 
   6  13   1        0.06       -2.37      3.10 o 
  -6 -12   2        0.68        4.28      3.23 o 
  -5 -12   2        7.23       10.21      3.76 o 
  -4 -12   2        0.47        0.07      2.11 o 
  -3 -12   2        4.87        1.12      2.96 o 
  -2 -12   2        6.68        6.79      3.69 o 
  -1 -12   2        0.82       -0.99      2.11 o 
  -8 -11   2        4.25        3.29      2.57 o 
  -7 -11   2        0.83        2.11      2.70 o 
  -6 -11   2       16.48       16.21      4.09 o 
  -5 -11   2        0.60       -1.19      2.44 o 
  -4 -11   2       30.54       39.93      5.80 o 
  -3 -11   2        6.64        9.55      3.76 o 
  -2 -11   2        2.42        6.13      3.23 o 
  -1 -11   2       23.33       21.28      4.68 o 
   0 -11   2        0.29       -2.96      2.96 o 
   1 -11   2        6.67        7.05      3.16 o 
   2 -11   2        5.79       -3.23      3.23 o 
  -9 -10   2        4.23        4.61      3.16 o 
  -8 -10   2        0.66        5.14      2.83 o 
  -7 -10   2       32.92       26.62      4.68 o 
  -6 -10   2        4.76        7.03      2.20 o 
  -5 -10   2        8.93       12.48      2.22 o 
  -4 -10   2       14.49       12.85      3.62 o 
  -3 -10   2        0.19        3.36      2.96 o 
  -2 -10   2       15.31       14.96      3.56 o 
  -1 -10   2        5.09        0.33      2.37 o 
   0 -10   2        0.79        0.40      2.31 o 
   1 -10   2       21.79       12.19      3.69 o 
   2 -10   2        3.18        8.50      3.29 o 
   3 -10   2       19.38       16.41      4.41 o 
  -9  -9   2        0.06        2.37      2.37 o 
  -8  -9   2       50.69       56.53      6.65 o 
  -7  -9   2        0.69        0.99      2.31 o 
  -6  -9   2       17.61       18.98      3.82 o 
  -5  -9   2        0.77       -0.70      1.42 o 
  -4  -9   2       27.60       27.44      2.93 o 
  -3  -9   2       37.05       38.39      2.58 o 
  -2  -9   2       11.91        8.54      3.49 o 
  -1  -9   2       17.84       17.79      3.69 o 
   0  -9   2       18.26       21.02      3.95 o 
   1  -9   2        2.07        4.28      2.70 o 
   2  -9   2       38.28       38.35      5.14 o 
   3  -9   2        1.79        5.14      3.43 o 
   4  -9   2        5.58        7.38      3.69 o 
   5  -9   2        4.36        2.11      2.83 o 
 -10  -8   2        0.53       -2.44      3.23 o 
  -9  -8   2       39.13       56.93      6.92 o 
  -8  -8   2        2.19       -0.53      2.44 o 
  -7  -8   2       17.48       20.75      4.15 o 
  -6  -8   2       23.03       24.38      4.09 o 
  -5  -8   2        8.69        9.36      2.57 o 
  -4  -8   2       50.90       57.12      5.14 o 
  -3  -8   2        0.27        0.05      0.86 o 
  -2  -8   2      117.92      124.50      3.99 o 
  -1  -8   2       94.66       99.50      7.02 o 
   0  -8   2        0.66       -1.25      1.78 o 
   1  -8   2       51.42       55.35      5.53 o 
   2  -8   2        5.32        7.64      3.03 o 
   3  -8   2       13.14       19.04      4.09 o 
   4  -8   2       23.15       27.61      5.07 o 
   5  -8   2        0.97        0.13      2.31 o 
   6  -8   2       12.62        8.50      3.82 o 
 -10  -7   2       18.52       28.13      5.47 o 
  -9  -7   2        0.08        2.11      2.17 o 
  -8  -7   2       12.40       18.65      4.09 o 
  -7  -7   2       47.91       45.40      5.60 o 
  -6  -7   2       22.17       21.02      3.76 o 
  -5  -7   2      433.90      449.48     16.21 o 
  -4  -7   2      146.37      145.14      5.73 o 
  -3  -7   2      167.32      170.12      4.90 o 
  -2  -7   2      193.78      197.67      4.93 o 
  -1  -7   2        1.53        0.76      0.61 o 
   0  -7   2      313.37      325.74     16.01 o 
   1  -7   2       16.56       16.55      1.80 o 
   2  -7   2       17.22       21.48      2.01 o 
   3  -7   2       63.08       71.16      6.39 o 
   4  -7   2        2.25       -1.77      1.77 o 
   5  -7   2       22.30       22.07      3.14 o 
   6  -7   2        0.57       -0.83      1.68 o 
   7  -7   2        5.43        5.47      2.35 o 
 -10  -6   2        3.19        4.22      3.56 o 
  -9  -6   2       27.72       22.14      4.48 o 
  -8  -6   2       75.75       77.42      7.45 o 
  -7  -6   2        7.54        8.83      2.83 o 
  -6  -6   2      252.80      271.19     12.65 o 
  -5  -6   2       33.33       37.89      4.22 o 
  -4  -6   2      437.52      466.38     10.78 o 
  -3  -6   2      220.25      212.07      6.31 o 
  -2  -6   2        0.40        0.71      0.83 o 
  -1  -6   2      538.43      532.12     10.80 o 
   0  -6   2        0.61        0.71      0.41 o 
   1  -6   2        2.32        1.24      0.79 o 
   2  -6   2       18.28       18.35      1.98 o 
   3  -6   2        2.27        1.26      0.76 o 
   4  -6   2       40.57       38.89      5.36 o 
   5  -6   2        2.91        1.26      1.48 o 
   6  -6   2        3.32        0.05      2.11 o 
   7  -6   2       25.21       29.00      3.99 o 
   8  -6   2        2.99        8.17      3.95 o 
 -11  -5   2        2.80        1.38      1.59 o 
 -10  -5   2       21.11       25.89      5.21 o 
  -9  -5   2       11.89       14.50      3.82 o 
  -8  -5   2        3.33       -0.07      1.78 o 
  -7  -5   2      128.18      135.79      9.16 o 
  -6  -5   2        0.29        0.79      1.98 o 
  -5  -5   2        4.02        4.35      1.91 o 
  -4  -5   2       45.76       46.21      3.20 o 
  -3  -5   2       58.36       68.03      3.31 o 
  -2  -5   2      433.80      404.13     11.69 o 
  -1  -5   2       10.46       10.68      0.98 o 
   0  -5   2        0.59        0.78      0.53 o 
   1  -5   2       77.98       73.05      3.15 o 
   2  -5   2       56.55       69.42      5.02 o 
   3  -5   2      105.46       97.69      2.49 o 
   4  -5   2       44.89       43.69      3.91 o 
   5  -5   2        7.52        4.71      1.83 o 
   6  -5   2       29.71       29.58      3.46 o 
   7  -5   2        2.43       -0.67      1.66 o 
   8  -5   2       14.79       22.40      4.94 o 
   9  -5   2        2.97        4.88      2.77 o 
 -11  -4   2       10.62        9.41      5.04 o 
 -10  -4   2       12.15       14.56      2.67 o 
  -9  -4   2        2.50        7.64      3.10 o 
  -8  -4   2       30.25       35.25      5.07 o 
  -7  -4   2        4.50        3.62      2.04 o 
  -6  -4   2       12.20       11.60      2.77 o 
  -5  -4   2       81.74       85.85      6.19 o 
  -4  -4   2       36.88       43.45      2.84 o 
  -3  -4   2      579.28      601.35     11.41 o 
  -2  -4   2       29.97       39.86      2.16 o 
  -1  -4   2       16.72       11.63      2.14 o 
   0  -4   2     1700.85     1774.28     23.48 o 
   1  -4   2      235.36      245.25      5.74 o 
   2  -4   2      653.23      654.81      8.36 o 
   3  -4   2       23.72       28.26      2.65 o 
   4  -4   2      136.64      142.43      3.93 o 
   5  -4   2      183.79      182.38      5.67 o 
   6  -4   2       15.17        9.40      2.03 o 
   7  -4   2       38.08       35.63      3.94 o 
   8  -4   2        5.29        8.05      3.39 o 
   9  -4   2        3.19        1.80      4.61 o 
 -11  -3   2       10.15       17.90      3.89 o 
 -10  -3   2        0.37        1.89      1.42 o 
  -9  -3   2       69.26       70.18      4.91 o 
  -8  -3   2        8.61       12.39      3.36 o 
  -7  -3   2       12.97       15.68      3.23 o 
  -6  -3   2      120.15      117.61      7.58 o 
  -5  -3   2       34.83       31.23      3.76 o 
  -4  -3   2      345.14      328.78     11.53 o 
  -3  -3   2       15.93       18.58      2.37 o 
  -2  -3   2     1492.30     1553.23     30.84 o 
  -1  -3   2     2246.45     2157.28     39.40 o 
   0  -3   2      589.93      658.11      6.91 o 
   1  -3   2     3983.36     4200.13     42.27 o 
   2  -3   2      799.79      841.83     14.46 o 
   3  -3   2       72.69       59.36      4.57 o 
   4  -3   2      149.79      158.95      3.50 o 
   5  -3   2       19.80       18.83      2.34 o 
   6  -3   2      117.05      117.18      3.42 o 
   7  -3   2        8.97        6.23      2.00 o 
   8  -3   2        3.74        1.02      1.64 o 
   9  -3   2       23.53       20.85      3.92 o 
  10  -3   2        0.12        1.39      1.79 o 
 -11  -2   2        3.02       -0.09      3.27 o 
 -10  -2   2       18.72       16.51      2.75 o 
  -9  -2   2        2.62        3.22      1.76 o 
  -8  -2   2       78.13       81.13      8.80 o 
  -7  -2   2       91.06       91.84      4.77 o 
  -6  -2   2        0.32       -0.46      1.71 o 
  -5  -2   2      247.31      248.72     10.34 o 
  -4  -2   2       87.96       82.69      5.21 o 
  -3  -2   2      800.79      822.93     19.37 o 
  -2  -2   2     3930.91     3714.00     66.28 o 
  -1  -2   2      157.50      164.39      5.27 o 
   0  -2   2      228.54      208.02     11.37 o 
   1  -2   2      418.33      410.21     10.15 o 
   2  -2   2      434.97      453.76      8.11 o 
   3  -2   2      636.85      629.42      5.92 o 
   4  -2   2       19.69       21.00      1.12 o 
   5  -2   2      389.67      395.07      5.37 o 
   6  -2   2       30.53       29.12      1.42 o 
   7  -2   2       20.74       19.42      1.42 o 
   8  -2   2       48.23       46.23      4.00 o 
   9  -2   2        0.72        2.18      2.77 o 
  10  -2   2        4.83        4.56      1.95 o 
 -11  -1   2       13.38        8.35      1.84 o 
 -10  -1   2        1.80        0.98      2.10 o 
  -9  -1   2       10.59        9.60      2.05 o 
  -8  -1   2      124.97      133.06      6.23 o 
  -7  -1   2        5.64        6.32      2.04 o 
  -6  -1   2      202.32      201.19      6.67 o 
  -5  -1   2       44.81       47.18      4.28 o 
  -4  -1   2      486.34      489.34     14.30 o 
  -3  -1   2      315.33      256.70      8.76 o 
  -2  -1   2      806.24      968.81     20.43 o 
  -1  -1   2     1923.32     1915.41     34.85 o 
   0  -1   2      753.03      986.02     12.62 o 
   1  -1   2     1069.27     1260.28     16.40 o 
   2  -1   2     1376.57     1419.02     15.00 o 
   3  -1   2      108.18      109.82      2.78 o 
   4  -1   2      474.62      452.68      6.99 o 
   5  -1   2        4.32        4.69      0.96 o 
   6  -1   2       70.26       75.25      3.03 o 
   7  -1   2       80.68       74.56      3.29 o 
   8  -1   2       29.92       28.05      1.84 o 
   9  -1   2       30.21       29.83      3.45 o 
  10  -1   2        8.45       11.56      2.55 o 
  11  -1   2        0.05        2.31      4.41 o 
 -11   0   2        0.08        3.10      2.44 o 
 -10   0   2       27.33       26.52      3.36 o 
  -9   0   2       13.12       15.02      2.70 o 
  -8   0   2        0.21       -0.53      1.21 o 
  -7   0   2      262.13      223.81      7.66 o 
  -6   0   2       90.61       80.88      4.58 o 
  -5   0   2      240.89      243.73      6.86 o 
  -4   0   2       96.73       94.60      3.65 o 
  -3   0   2      449.10      553.33      9.71 o 
  -2   0   2        4.66        2.17      1.25 o 
  -1   0   2        8.04        7.28      0.62 o 
   1   0   2      357.25      348.35      6.72 o 
   2   0   2       35.94       20.06      0.74 o 
   3   0   2     1240.82     1280.70     30.01 o 
   4   0   2      146.26      131.81      3.25 o 
   5   0   2       95.89       84.73      2.88 o 
   6   0   2      999.55      968.07     13.74 o 
   7   0   2       54.51       53.03      2.74 o 
   8   0   2       19.10       18.26      1.89 o 
   9   0   2       24.01       22.67      2.51 o 
  10   0   2        3.98        6.53      1.92 o 
  11   0   2       15.87       16.18      3.49 o 
 -10   1   2       12.13        9.74      1.94 o 
  -9   1   2        6.41        4.17      2.04 o 
  -8   1   2       40.69       38.02      2.82 o 
  -7   1   2       35.01       34.97      2.49 o 
  -6   1   2       61.43       59.02      2.92 o 
  -5   1   2      105.07      101.81      3.49 o 
  -4   1   2        3.24        2.27      0.84 o 
  -3   1   2     1149.08     1180.54     17.51 o 
  -2   1   2       61.89       54.47      1.77 o 
  -1   1   2        3.01        1.83      0.54 o 
   0   1   2     6969.36     6588.72    110.10 o 
   2   1   2      479.89      484.75     13.35 o 
   3   1   2     1521.92     1588.86     21.05 o 
   4   1   2      849.51      867.33     19.34 o 
   5   1   2      888.25      863.10     14.18 o 
   6   1   2        0.39        2.05      1.19 o 
   7   1   2      693.65      691.56     17.70 o 
   8   1   2      102.47       93.69      3.91 o 
   9   1   2        2.56        1.42      0.99 o 
  10   1   2       74.33       75.89      5.27 o 
  11   1   2        3.15        2.61      1.15 o 
 -10   2   2        0.99        2.23      1.54 o 
  -9   2   2       37.66       29.60      3.25 o 
  -8   2   2        0.50        2.34      1.52 o 
  -7   2   2        0.36        1.87      1.53 o 
  -6   2   2       49.24       54.03      5.30 o 
  -5   2   2        0.60        1.05      0.93 o 
  -4   2   2      815.01      850.39     14.65 o 
  -3   2   2      349.54      384.14      9.62 o 
  -2   2   2      764.96      781.60      9.93 o 
  -1   2   2     1149.80     1116.62     10.72 o 
   0   2   2      169.02      237.63      3.91 o 
   1   2   2     1858.65     1857.43     33.40 o 
   2   2   2       66.22       51.99      2.93 o 
   3   2   2      747.65      810.31     13.51 o 
   4   2   2     1286.38     1333.55     18.67 o 
   5   2   2      122.71      128.52     10.77 o 
   6   2   2       61.36       60.12      3.26 o 
   7   2   2      170.86      165.43      5.63 o 
   8   2   2       92.01       89.98      4.46 o 
   9   2   2       76.24       79.38      3.82 o 
  10   2   2        4.29        2.82      1.53 o 
  11   2   2       24.46       33.70      3.73 o 
  12   2   2        1.55        6.79      3.16 o 
  -9   3   2        3.18        2.58      1.96 o 
  -8   3   2        1.88        2.31      4.41 o 
  -7   3   2        7.00        9.40      1.93 o 
  -6   3   2        5.56        8.22      1.74 o 
  -5   3   2      197.22      197.55      6.48 o 
  -4   3   2       26.94       27.03      2.23 o 
  -3   3   2      202.49      200.54      4.57 o 
  -2   3   2      819.29      841.31     11.00 o 
  -1   3   2        4.19        2.38      0.34 o 
   0   3   2      595.75      550.45      8.61 o 
   1   3   2     1134.68     1179.79     17.82 o 
   2   3   2       76.17      108.32      3.10 o 
   3   3   2       68.04      127.62      5.40 o 
   4   3   2       33.48       47.66      1.74 o 
   5   3   2      555.32      550.04     23.55 o 
   6   3   2       53.19       53.15      2.66 o 
   7   3   2       16.31       18.23      1.83 o 
   8   3   2      447.58      440.57     10.51 o 
   9   3   2        4.48        3.58      1.65 o 
  10   3   2        1.55        1.31      1.60 o 
  11   3   2       15.28       16.47      5.86 o 
  12   3   2        0.06       -0.09      3.49 o 
  -9   4   2        0.23        0.13      2.17 o 
  -8   4   2       15.29       18.29      3.72 o 
  -7   4   2        3.59        2.72      1.75 o 
  -6   4   2       54.50       58.84      3.91 o 
  -5   4   2       26.76       25.32      2.53 o 
  -4   4   2       28.26       30.12      2.09 o 
  -3   4   2      288.75      286.92      7.17 o 
  -2   4   2        0.41        0.51      0.74 o 
  -1   4   2     1235.23     1220.78     23.72 o 
   0   4   2      654.65      690.32     10.97 o 
   1   4   2       11.89        8.30      1.02 o 
   2   4   2      633.48      599.14     10.13 o 
   3   4   2      326.20      434.21      8.46 o 
   4   4   2      778.14      770.29     19.11 o 
   5   4   2      536.38      508.86     20.13 o 
   6   4   2       27.27       23.72      1.59 o 
   7   4   2      211.18      197.16     10.05 o 
   8   4   2        3.45        3.40      1.01 o 
   9   4   2       66.77       75.57      7.05 o 
  10   4   2        2.39        3.36      2.17 o 
  11   4   2        2.12        1.94      2.87 o 
  12   4   2       47.17       53.94      5.04 o 
  -8   5   2        0.40        0.66      2.31 o 
  -7   5   2       26.20       26.82      4.88 o 
  -6   5   2        0.52        2.90      1.71 o 
  -5   5   2       20.04       17.13      5.53 o 
  -4   5   2      131.50      135.48      5.34 o 
  -3   5   2       13.86       15.57      2.31 o 
  -2   5   2      515.91      505.62     19.80 o 
  -1   5   2       71.72       67.19      5.11 o 
   0   5   2       59.19       60.96      2.65 o 
   1   5   2      852.71      814.66     13.21 o 
   2   5   2      766.01      820.73      8.99 o 
   3   5   2     1359.46     1393.93     20.85 o 
   4   5   2       50.95       43.02      3.82 o 
   5   5   2       44.06       45.73      4.35 o 
   6   5   2      357.81      381.36     14.17 o 
   7   5   2       22.25       19.74      1.48 o 
   8   5   2       12.10       14.89      3.29 o 
   9   5   2      128.91      135.99      9.62 o 
  10   5   2        9.50        9.69      3.49 o 
  11   5   2       19.20       16.87      4.15 o 
  12   5   2       11.17        9.61      2.50 o 
  -7   6   2        0.99        1.32      2.24 o 
  -6   6   2        3.26        5.34      2.77 o 
  -5   6   2       10.31       13.51      1.97 o 
  -4   6   2        0.15       -0.46      1.06 o 
  -3   6   2       87.48       85.10      5.73 o 
  -2   6   2       32.04       33.48      2.56 o 
  -1   6   2        0.85        0.58      1.12 o 
   0   6   2      399.40      387.36      6.78 o 
   1   6   2      164.87      153.21     19.16 o 
   2   6   2      594.53      630.06      7.77 o 
   3   6   2      329.66      355.21      8.25 o 
   4   6   2       13.43       19.24      2.77 o 
   5   6   2      215.76      219.60     10.01 o 
   6   6   2       15.68       13.97      3.10 o 
   7   6   2       44.00       46.32      5.21 o 
   8   6   2       74.51       87.37      7.51 o 
   9   6   2        1.78        0.20      2.77 o 
  10   6   2      108.13      101.73      9.09 o 
  11   6   2        1.10       -1.84      2.70 o 
  12   6   2        6.84        8.17      3.49 o 
  -7   7   2        0.27        3.43      3.23 o 
  -6   7   2        9.94       10.28      3.69 o 
  -5   7   2        3.87        1.41      1.69 o 
  -4   7   2        1.56        3.79      1.19 o 
  -3   7   2        7.30        4.42      1.16 o 
  -2   7   2        0.93        0.53      0.80 o 
  -1   7   2      276.02      266.91      6.07 o 
   0   7   2        1.48        1.84      0.74 o 
   1   7   2       92.08       88.46      2.60 o 
   2   7   2        6.24        6.43      0.79 o 
   3   7   2       10.51        7.64      1.23 o 
   4   7   2      329.00      359.41     12.85 o 
   5   7   2        1.18        2.04      1.71 o 
   6   7   2      307.48      325.94     13.77 o 
   7   7   2       94.54      102.92      7.91 o 
   8   7   2        7.20        7.38      2.96 o 
   9   7   2       27.16       28.20      4.88 o 
  10   7   2        6.95        9.42      3.69 o 
  11   7   2       18.45       20.23      4.94 o 
  12   7   2        0.13        1.32      3.03 o 
  -6   8   2        0.03       -3.62      3.62 o 
  -5   8   2       12.02       11.89      3.95 o 
  -4   8   2        0.23        3.25      4.48 o 
  -3   8   2        1.68        2.06      1.11 o 
  -2   8   2       49.33       44.28      3.40 o 
  -1   8   2        4.15        1.83      1.45 o 
   0   8   2       34.03       36.36      1.87 o 
   1   8   2       12.46       12.11      1.12 o 
   2   8   2       39.01       34.10      3.42 o 
   3   8   2      270.41      269.90      7.00 o 
   4   8   2       71.98       63.57     13.57 o 
   5   8   2      244.25      246.75     11.53 o 
   6   8   2      218.80      214.92     11.33 o 
   7   8   2        9.46        8.70      3.03 o 
   8   8   2       69.96       74.39      7.38 o 
   9   8   2        1.86       -0.20      2.57 o 
  10   8   2        4.37        4.15      2.64 o 
  11   8   2       16.51       22.53      5.53 o 
  -5   9   2        9.93        9.46      4.48 o 
  -4   9   2       18.21       20.86      3.23 o 
  -3   9   2       35.21       41.34      4.03 o 
  -2   9   2        0.94        1.12      1.13 o 
  -1   9   2       16.05       19.01      1.92 o 
   0   9   2       51.54       56.26      2.88 o 
   1   9   2        8.56       11.76      1.21 o 
   2   9   2      246.36      239.64      6.15 o 
   3   9   2       56.16       54.73      3.54 o 
   4   9   2      136.98      141.13      5.94 o 
   5   9   2       49.70       57.85      5.73 o 
   6   9   2        0.19        0.46      1.98 o 
   7   9   2      250.22      245.30     13.24 o 
   8   9   2       13.90       14.30      3.76 o 
   9   9   2        7.90       14.10      3.89 o 
  10   9   2        2.10        4.48      3.56 o 
  11   9   2        0.93       -3.29      3.29 o 
  -4  10   2       11.47       12.95      2.86 o 
  -3  10   2        0.20        1.91      2.60 o 
  -2  10   2       12.27       15.66      2.83 o 
  -1  10   2        7.64        8.24      2.73 o 
   0  10   2        8.71       10.55      2.63 o 
   1  10   2       34.72       40.58      3.82 o 
   2  10   2        5.22        4.28      1.24 o 
   3  10   2       36.95       45.86      3.47 o 
   4  10   2        6.30        8.72      1.88 o 
   5  10   2        0.95        1.29      1.34 o 
   6  10   2       47.96       50.69      4.19 o 
   7  10   2        2.10        3.82      2.70 o 
   8  10   2        9.50       11.73      3.69 o 
   9  10   2        5.28        4.48      3.10 o 
  10  10   2        0.39        0.46      2.57 o 
  11  10   2        6.87        6.39      4.09 o 
  -3  11   2        4.82       -0.35      1.69 o 
  -2  11   2        3.92        5.97      2.13 o 
  -1  11   2        0.31       -1.60      1.60 o 
   0  11   2        7.05        7.38      3.43 o 
   1  11   2        1.28        1.84      2.17 o 
   2  11   2        7.93        3.43      2.37 o 
   3  11   2        0.56        1.49      1.48 o 
   4  11   2        0.78       -1.32      1.32 o 
   5  11   2       33.51       36.08      4.41 o 
   6  11   2        3.31        0.67      1.70 o 
   7  11   2        0.38        0.10      1.82 o 
   8  11   2       25.05       26.49      4.94 o 
   9  11   2        1.13        4.94      3.10 o 
  10  11   2       24.83       24.91      5.60 o 
  -1  12   2        2.93        3.95      2.96 o 
   0  12   2        0.13       -0.13      2.70 o 
   1  12   2        8.64        6.85      2.90 o 
   2  12   2        6.33        1.05      1.98 o 
   3  12   2        1.15        1.25      2.17 o 
   4  12   2       24.74       24.11      4.55 o 
   5  12   2        0.12        0.94      1.34 o 
   6  12   2        6.51        7.28      3.23 o 
   7  12   2       22.23       20.82      3.31 o 
   8  12   2        9.19       10.51      4.35 o 
   9  12   2       35.34       31.82      5.93 o 
   1  13   2       11.20       18.18      4.28 o 
   2  13   2       12.40        0.72      2.24 o 
   3  13   2        7.52        6.00      2.77 o 
   4  13   2        0.04        4.02      2.90 o 
   5  13   2       13.94       17.72      4.28 o 
   6  13   2       17.59       17.26      4.22 o 
   7  13   2        3.31       -1.45      2.37 o 
   8  13   2       12.92        4.48      2.77 o 
  -4 -12   3        0.13       -3.36      3.36 o 
  -3 -12   3        1.33       -0.79      2.70 o 
  -2 -12   3        8.85       -2.83      2.83 o 
  -6 -11   3       12.70       14.76      4.22 o 
  -5 -11   3        0.20        7.12      2.90 o 
  -4 -11   3        1.08       -1.45      2.83 o 
  -3 -11   3        8.37        7.18      2.96 o 
  -2 -11   3        0.79        1.12      2.70 o 
  -1 -11   3        2.16        5.27      3.10 o 
   0 -11   3        0.09        2.04      2.57 o 
   1 -11   3        0.30        0.20      2.37 o 
  -8 -10   3        0.04        3.36      3.03 o 
  -7 -10   3       10.76       11.86      3.29 o 
  -6 -10   3        7.50        7.83      2.28 o 
  -5 -10   3        2.62        0.66      2.31 o 
  -4 -10   3       27.11       19.83      4.41 o 
  -3 -10   3        7.57        5.80      2.90 o 
  -2 -10   3       18.44       16.93      4.02 o 
  -1 -10   3       10.13        7.97      3.03 o 
   0 -10   3        0.47        4.22      3.16 o 
   1 -10   3       14.58       14.30      3.69 o 
   2 -10   3        1.18        1.65      2.90 o 
   3 -10   3        3.28        5.80      3.56 o 
  -9  -9   3        0.12        3.89      2.70 o 
  -8  -9   3       46.72       38.74      5.86 o 
  -7  -9   3        1.08        6.39      2.70 o 
  -6  -9   3       12.52       15.42      3.29 o 
  -5  -9   3      163.74      155.71      7.06 o 
  -4  -9   3        8.98       11.25      2.07 o 
  -3  -9   3       32.18       34.02      3.33 o 
  -2  -9   3        7.48        9.14      1.91 o 
  -1  -9   3       19.68       20.23      4.02 o 
   0  -9   3       34.94       31.56      4.88 o 
   1  -9   3        2.97        3.10      2.31 o 
   2  -9   3       20.28       22.14      4.28 o 
   3  -9   3       10.97        8.30      3.16 o 
   4  -9   3        0.44        4.09      2.96 o 
   5  -9   3        8.80        8.04      3.89 o 
  -9  -8   3       16.06       17.53      4.41 o 
  -8  -8   3       12.90        8.63      3.29 o 
  -7  -8   3       28.83       32.61      4.94 o 
  -6  -8   3       52.41       50.40      5.67 o 
  -5  -8   3        6.42        9.62      2.70 o 
  -4  -8   3      151.16      143.64      5.09 o 
  -3  -8   3       78.97       73.75      7.28 o 
  -2  -8   3        0.40       -1.30      1.30 o 
  -1  -8   3      107.56      101.88     13.57 o 
   0  -8   3        5.16        5.23      1.42 o 
   1  -8   3       21.41       22.75      2.27 o 
   2  -8   3       33.06       31.49      4.61 o 
   3  -8   3        1.63        3.89      2.64 o 
   4  -8   3       24.80       26.03      4.74 o 
   5  -8   3        1.20        3.29      2.96 o 
   6  -8   3        1.20        7.64      3.49 o 
 -10  -7   3        4.94       -2.90      2.90 o 
  -9  -7   3        1.30        5.40      2.83 o 
  -8  -7   3        3.08       11.00      3.49 o 
  -7  -7   3      101.02      104.50      8.50 o 
  -6  -7   3       28.50       27.47      4.15 o 
  -5  -7   3       14.17       15.29      3.10 o 
  -4  -7   3       68.97       62.35      4.48 o 
  -3  -7   3       17.54       19.00      1.80 o 
  -2  -7   3      174.16      158.53     16.21 o 
  -1  -7   3        0.22       -0.57      1.03 o 
   0  -7   3      201.16      211.77      6.69 o 
   1  -7   3       10.50       14.53      1.91 o 
   2  -7   3       32.11       27.20      2.47 o 
   3  -7   3       62.57       63.65      3.75 o 
   4  -7   3        1.57       -0.46      2.17 o 
   5  -7   3        0.52        3.95      2.83 o 
   6  -7   3        1.24        3.43      3.16 o 
   7  -7   3        0.29       11.13      4.02 o 
 -10  -6   3        0.19        0.00      3.56 o 
  -9  -6   3        0.73        1.58      2.44 o 
  -8  -6   3        3.23        4.15      2.50 o 
  -7  -6   3       15.86       21.87      4.15 o 
  -6  -6   3       98.44       93.10      7.31 o 
  -5  -6   3        0.34       -1.05      1.71 o 
  -4  -6   3        0.33       -0.63      1.15 o 
  -3  -6   3      297.28      294.96     15.98 o 
  -2  -6   3       11.71       11.25      1.29 o 
  -1  -6   3       96.31       90.43      2.92 o 
   0  -6   3       99.54      105.64      3.55 o 
   1  -6   3       14.86       11.54      1.81 o 
   2  -6   3       32.48       30.64      2.47 o 
   3  -6   3       11.61        7.19      1.78 o 
   4  -6   3       25.47       24.76      2.47 o 
   5  -6   3       31.58       30.53      4.18 o 
   6  -6   3        1.24        0.99      2.24 o 
   7  -6   3       10.32        7.77      3.76 o 
 -10  -5   3        6.09        7.71      2.90 o 
  -9  -5   3       10.18        9.09      3.43 o 
  -8  -5   3        4.76       10.74      3.23 o 
  -7  -5   3       32.98       40.52      5.34 o 
  -6  -5   3       87.56       92.90      7.18 o 
  -5  -5   3        3.05        2.83      1.71 o 
  -4  -5   3      224.18      221.45      7.05 o 
  -3  -5   3       37.44       34.50      2.50 o 
  -2  -5   3      181.78      180.08      5.30 o 
  -1  -5   3       69.57       66.91      2.43 o 
   0  -5   3        7.21        8.23      0.77 o 
   1  -5   3     1129.44     1145.96     18.41 o 
   2  -5   3       19.59       25.20      2.09 o 
   3  -5   3       31.84       35.03      3.43 o 
   4  -5   3      189.18      198.23      5.91 o 
   5  -5   3        4.58        5.16      1.85 o 
   6  -5   3       55.61       58.24      3.33 o 
   7  -5   3        0.43        2.11      1.52 o 
   8  -5   3       12.57        7.71      3.23 o 
 -10  -4   3       28.99       30.21      3.51 o 
  -9  -4   3        2.51        2.86      1.63 o 
  -8  -4   3      102.71      111.88      8.96 o 
  -7  -4   3       22.04       27.74      4.41 o 
  -6  -4   3        0.94        1.25      1.65 o 
  -5  -4   3      407.94      390.45     14.36 o 
  -4  -4   3       28.90       30.92      2.55 o 
  -3  -4   3      211.05      220.72      6.33 o 
  -2  -4   3      410.28      428.46      8.72 o 
  -1  -4   3       54.34       57.68      2.56 o 
   0  -4   3      457.41      480.19      6.97 o 
   1  -4   3       66.74       77.63      5.07 o 
   2  -4   3     1108.12     1148.04     17.93 o 
   3  -4   3      339.14      350.95      8.11 o 
   4  -4   3        7.75        6.80      1.00 o 
   5  -4   3      237.60      254.53      7.01 o 
   6  -4   3        6.00        8.77      1.67 o 
   7  -4   3        7.89        7.80      1.77 o 
   8  -4   3       15.13       18.26      2.90 o 
   9  -4   3        0.05        2.66      2.10 o 
 -10  -3   3        2.22        1.86      2.83 o 
  -9  -3   3       57.19       58.49      4.56 o 
  -8  -3   3       13.75       13.06      2.87 o 
  -7  -3   3       21.61       25.37      4.28 o 
  -6  -3   3      143.96      134.34      8.43 o 
  -5  -3   3        2.47        1.78      1.65 o 
  -4  -3   3       45.94       49.13      3.10 o 
  -3  -3   3       61.18       48.16      3.82 o 
  -2  -3   3      195.22      206.10      7.45 o 
  -1  -3   3      876.68      885.06     18.71 o 
   0  -3   3        8.93       15.65      0.95 o 
   1  -3   3      285.39      270.57      7.49 o 
   2  -3   3     1225.92     1259.30     90.27 o 
   3  -3   3       16.52       15.78      1.40 o 
   4  -3   3      198.42      203.49      5.22 o 
   5  -3   3       42.75       42.93      2.64 o 
   6  -3   3       15.58       15.43      1.88 o 
   7  -3   3        7.34        5.93      1.62 o 
   8  -3   3       25.11       18.46      3.06 o 
   9  -3   3       13.36       14.71      2.86 o 
  10  -3   3        0.07       -1.41      4.15 o 
 -10  -2   3        8.64       10.09      1.94 o 
  -9  -2   3       13.21       16.12      2.53 o 
  -8  -2   3        0.94        0.88      1.88 o 
  -7  -2   3      129.89      124.13      5.67 o 
  -6  -2   3        7.34        7.18      2.37 o 
  -5  -2   3      207.97      207.68      9.82 o 
  -4  -2   3      386.82      391.34      9.25 o 
  -3  -2   3      110.75      156.61      6.98 o 
  -2  -2   3      384.34      328.32      9.88 o 
  -1  -2   3      132.05      132.57      5.01 o 
   0  -2   3      969.51      997.81     18.09 o 
   1  -2   3      187.81      149.12      2.30 o 
   2  -2   3      210.43      251.03      4.51 o 
   3  -2   3      809.72      820.49     13.44 o 
   4  -2   3       24.61       22.82      0.65 o 
   5  -2   3       21.36       15.33      0.82 o 
   6  -2   3      186.99      185.53      4.80 o 
   7  -2   3        2.53        1.29      1.32 o 
   8  -2   3       34.02       31.88      3.36 o 
   9  -2   3        0.11        3.31      1.64 o 
  10  -2   3        7.07        6.76      2.23 o 
 -10  -1   3        2.79        1.55      1.29 o 
  -9  -1   3        9.16        6.17      1.57 o 
  -8  -1   3       98.08       91.96      5.24 o 
  -7  -1   3        1.53        0.63      1.14 o 
  -6  -1   3      295.95      286.76      9.82 o 
  -5  -1   3      399.23      365.98     11.00 o 
  -4  -1   3      100.21       97.12      5.93 o 
  -3  -1   3      571.05      535.33     14.76 o 
  -2  -1   3        3.14        6.98      1.45 o 
  -1  -1   3     1249.71     1278.54     25.17 o 
   0  -1   3      112.33       94.81      2.57 o 
   1  -1   3      463.06      582.35      5.78 o 
   2  -1   3      481.05      486.20      6.12 o 
   3  -1   3       72.19       63.09      1.25 o 
   4  -1   3      115.63      112.89      2.59 o 
   5  -1   3      202.43      196.08      3.98 o 
   6  -1   3      105.80      100.60      3.41 o 
   7  -1   3      426.85      418.01      6.79 o 
   8  -1   3       44.11       39.64      2.61 o 
   9  -1   3       12.89       10.42      2.21 o 
  10  -1   3       41.49       40.58      6.98 o 
  11  -1   3        0.44        0.60      3.66 o 
 -10   0   3        0.75       -1.36      3.26 o 
  -9   0   3       24.60       26.95      5.11 o 
  -8   0   3       23.28       23.79      2.30 o 
  -7   0   3       76.22       76.98      3.69 o 
  -6   0   3       33.69       32.20      4.38 o 
  -5   0   3       15.69       11.84      1.59 o 
  -4   0   3      712.98      681.12     12.37 o 
  -3   0   3      441.41      498.61     12.51 o 
  -2   0   3      181.77      171.21      4.04 o 
  -1   0   3       76.17       60.28      1.75 o 
   0   0   3      224.35      300.12      7.38 o 
   1   0   3      741.54      794.59      7.39 o 
   2   0   3       23.71       17.92      0.59 o 
   3   0   3      571.84      582.42      6.32 o 
   4   0   3     2157.68     2233.02     21.19 o 
   5   0   3       13.50       15.88      1.30 o 
   6   0   3      423.06      417.72      9.57 o 
   7   0   3      162.40      167.42      4.89 o 
   8   0   3       96.44       92.40      4.34 o 
   9   0   3      108.74       99.34      4.34 o 
  10   0   3        1.19       -0.60      1.46 o 
  11   0   3       24.78       26.11      3.62 o 
 -10   1   3        1.54        4.16      4.22 o 
  -9   1   3        3.99        1.54      3.43 o 
  -8   1   3       18.42       22.00      3.59 o 
  -7   1   3       32.87       38.89      5.24 o 
  -6   1   3       44.13       38.67      2.46 o 
  -5   1   3      196.26      198.42      5.18 o 
  -4   1   3       52.11       54.53      4.00 o 
  -3   1   3      210.59      214.28      4.52 o 
  -2   1   3      130.88      128.02      2.91 o 
  -1   1   3        0.67        1.01      0.38 o 
   0   1   3     4390.26     4375.55     42.36 o 
   1   1   3        1.87        7.05      0.99 o 
   2   1   3      421.82      409.57      6.07 o 
   3   1   3     1540.22     1593.15     30.04 o 
   4   1   3       57.90       52.73      2.31 o 
   5   1   3      657.27      646.58     11.48 o 
   6   1   3        1.24        1.52      0.95 o 
   7   1   3       41.93       39.45      2.59 o 
   8   1   3      117.10      113.91      4.29 o 
   9   1   3        1.84        3.29      1.17 o 
  10   1   3       34.03       34.09      2.78 o 
  11   1   3        3.43        1.10      2.73 o 
 -10   2   3        0.39        7.31      3.03 o 
  -9   2   3        0.24       -1.72      1.72 o 
  -8   2   3        3.31        4.80      1.74 o 
  -7   2   3        3.69        2.38      1.42 o 
  -6   2   3      124.53      128.02      5.54 o 
  -5   2   3        6.92        3.23      1.23 o 
  -4   2   3      103.85      105.86      4.21 o 
  -3   2   3      256.69      258.75      6.34 o 
  -2   2   3      192.54      190.80      9.72 o 
  -1   2   3     1800.29     1752.76     18.83 o 
   0   2   3     1494.68     1558.52     14.06 o 
   1   2   3     2500.74     2380.13     29.76 o 
   2   2   3      604.42      554.57     12.26 o 
   3   2   3      276.85      381.82      6.96 o 
   4   2   3      169.89      124.13      5.47 o 
   5   2   3       88.70       84.60      6.89 o 
   6   2   3        4.18        3.02      0.92 o 
   7   2   3       45.42       43.31      2.81 o 
   8   2   3       12.44       12.03      3.33 o 
   9   2   3       64.11       59.37      3.31 o 
  10   2   3        9.86        9.53      1.59 o 
  11   2   3        0.20        0.34      1.58 o 
  12   2   3       23.75       31.03      5.80 o 
  -9   3   3        3.15        2.51      3.72 o 
  -8   3   3        0.11       -0.53      4.05 o 
  -7   3   3       50.12       50.53      3.93 o 
  -6   3   3       26.20       33.91      2.98 o 
  -5   3   3       10.71       11.81      3.52 o 
  -4   3   3      218.73      232.97      6.80 o 
  -3   3   3      323.24      355.68      8.15 o 
  -2   3   3     1129.18     1119.64     22.14 o 
  -1   3   3      115.24      114.89      6.06 o 
   0   3   3      893.05      920.37     10.58 o 
   1   3   3     3006.55     3101.64     38.09 o 
   2   3   3      141.58      175.92      6.00 o 
   3   3   3      608.69      601.62     18.54 o 
   4   3   3       48.43       41.05      3.23 o 
   5   3   3        0.71        2.17      1.25 o 
   6   3   3      222.68      218.71      7.74 o 
   7   3   3       18.06       21.25      5.44 o 
   8   3   3      244.10      243.64     11.43 o 
   9   3   3       22.72       21.74      2.39 o 
  10   3   3        5.85        5.94      2.02 o 
  11   3   3       62.89       68.93      5.19 o 
  12   3   3        2.79        2.51      2.93 o 
  -8   4   3       21.61       25.04      4.22 o 
  -7   4   3        0.53        0.66      1.39 o 
  -6   4   3       41.98       43.01      3.54 o 
  -5   4   3       85.13       96.53      9.36 o 
  -4   4   3        1.97        4.35      1.58 o 
  -3   4   3      484.46      472.95     33.47 o 
  -2   4   3      118.70      121.21      6.19 o 
  -1   4   3       89.88       79.88      2.41 o 
   0   4   3       41.12       35.02      1.84 o 
   1   4   3       14.27       12.67      0.62 o 
   2   4   3     2056.25     2206.11    132.73 o 
   3   4   3      100.47      105.78      3.66 o 
   4   4   3      151.80      159.58      6.92 o 
   5   4   3      331.61      309.27     11.07 o 
   6   4   3       13.07       17.26      2.90 o 
   7   4   3      323.64      351.23     13.21 o 
   8   4   3       29.95       30.37      2.34 o 
   9   4   3       35.77       40.32      5.14 o 
  10   4   3      109.74      119.12      9.29 o 
  11   4   3        2.47        4.31      3.23 o 
  12   4   3        7.53        8.56      2.51 o 
  -8   5   3        0.26        4.09      2.44 o 
  -7   5   3        3.37        6.00      2.64 o 
  -6   5   3       17.12       17.79      3.43 o 
  -5   5   3        5.01        5.34      2.04 o 
  -4   5   3        0.36        0.03      1.09 o 
  -3   5   3       35.76       39.03      4.02 o 
  -2   5   3       66.61       67.27      3.35 o 
  -1   5   3       73.69       69.67      3.10 o 
   0   5   3       62.71       69.70      4.84 o 
   1   5   3      550.56      516.29      9.38 o 
   2   5   3      373.55      370.31      5.68 o 
   3   5   3       28.49       22.36      2.46 o 
   4   5   3      828.36      842.21     14.67 o 
   5   5   3      282.59      299.19     11.33 o 
   6   5   3      388.80      425.83     14.96 o 
   7   5   3       31.48       41.11      4.88 o 
   8   5   3        0.32        2.17      2.31 o 
   9   5   3      110.14      100.35      8.17 o 
  10   5   3        5.51        5.60      2.77 o 
  11   5   3       11.73       14.23      3.89 o 
  12   5   3        5.00       10.56      2.69 o 
  -7   6   3        3.17        3.36      3.03 o 
  -6   6   3        2.23        2.74      1.63 o 
  -5   6   3       29.91       29.98      3.89 o 
  -4   6   3        0.68        0.25      1.22 o 
  -3   6   3       44.73       41.15      4.02 o 
  -2   6   3       52.54       54.67      3.19 o 
  -1   6   3       31.70       36.99      3.69 o 
   0   6   3      345.55      347.50      7.85 o 
   1   6   3        3.90        2.12      0.82 o 
   2   6   3      170.34      147.79      6.75 o 
   3   6   3     1078.62     1114.12     15.63 o 
   4   6   3       17.20       20.56      2.03 o 
   5   6   3      617.50      638.71     18.71 o 
   6   6   3      106.56       98.30      6.92 o 
   7   6   3       18.53       19.37      3.56 o 
   8   6   3       86.14       94.94      7.77 o 
   9   6   3       38.77       41.51      5.73 o 
  10   6   3       23.60       18.25      4.41 o 
  11   6   3        6.47        6.39      3.49 o 
  12   6   3        0.91       -2.44      2.57 o 
  -6   7   3        4.96        6.39      2.83 o 
  -5   7   3        3.74        1.58      2.54 o 
  -4   7   3       66.15       63.73      6.16 o 
  -3   7   3       41.99       41.72      8.40 o 
  -2   7   3        0.41        0.28      1.14 o 
  -1   7   3      272.56      279.03      7.64 o 
   0   7   3       19.46       18.32      1.96 o 
   1   7   3       54.51       55.48      2.36 o 
   2   7   3      548.62      550.55      8.74 o 
   3   7   3      171.90      186.38      3.56 o 
   4   7   3      158.06      166.24      9.59 o 
   5   7   3       15.74       15.81      2.90 o 
   6   7   3      113.11      109.77      7.58 o 
   7   7   3      191.84      184.22     10.61 o 
   8   7   3        3.93        2.17      2.57 o 
   9   7   3       73.38       73.86      7.38 o 
  10   7   3       24.74       19.83      4.41 o 
  11   7   3        0.22        2.64      2.96 o 
  12   7   3       15.97       17.86      4.68 o 
  -6   8   3        2.24       -1.58      3.16 o 
  -5   8   3        8.36       11.04      3.13 o 
  -4   8   3       64.68       66.05      3.75 o 
  -3   8   3       36.53       36.21      2.68 o 
  -2   8   3       21.51       23.33      2.09 o 
  -1   8   3       13.26       12.07      1.54 o 
   0   8   3       59.71       62.53      2.90 o 
   1   8   3      115.35      109.58      3.18 o 
   2   8   3       10.85       10.20      1.08 o 
   3   8   3      138.88      141.33      4.40 o 
   4   8   3       93.80       98.28      3.80 o 
   5   8   3        2.21        2.17      1.91 o 
   6   8   3      165.74      178.55     10.21 o 
   7   8   3       22.57       21.94      4.02 o 
   8   8   3      154.88      163.27     10.94 o 
   9   8   3       55.72       56.07      6.79 o 
  10   8   3        0.12        0.79      2.83 o 
  11   8   3       30.44       23.52      5.21 o 
  12   8   3        0.55        2.57      3.16 o 
  -5   9   3        3.98        2.19      2.34 o 
  -4   9   3        0.04       -1.87      1.87 o 
  -3   9   3       25.44       23.22      3.12 o 
  -2   9   3        1.45        0.93      1.26 o 
  -1   9   3        3.83        2.71      1.17 o 
   0   9   3       80.74       82.86      3.04 o 
   1   9   3       24.72       21.78      1.58 o 
   2   9   3        0.32        0.31      0.72 o 
   3   9   3        1.29        2.46      1.04 o 
   4   9   3       23.79       25.18      3.92 o 
   5   9   3       92.97       97.21      5.02 o 
   6   9   3        1.68       -0.07      1.58 o 
   7   9   3      112.86      124.46      9.36 o 
   8   9   3        5.84       13.77      4.09 o 
   9   9   3        0.33        3.89      2.90 o 
  10   9   3       43.06       47.70      6.59 o 
  11   9   3        0.69        3.76      3.10 o 
  -4  10   3        1.34        2.44      2.50 o 
  -3  10   3        1.75        0.59      1.77 o 
  -2  10   3        8.20        6.45      2.12 o 
  -1  10   3        1.56        3.54      1.17 o 
   0  10   3        0.76        0.80      1.01 o 
   1  10   3       37.48       42.73      2.24 o 
   2  10   3        0.57        1.47      0.95 o 
   3  10   3        3.37        2.25      1.18 o 
   4  10   3       47.90       51.39      3.73 o 
   5  10   3       15.68       14.58      4.25 o 
   6  10   3       10.30       14.50      2.38 o 
   7  10   3        4.08        8.76      3.03 o 
   8  10   3        2.86        6.59      3.49 o 
   9  10   3       38.51       48.10      6.72 o 
  10  10   3        1.86       -2.90      2.90 o 
  11  10   3        7.83       10.08      3.82 o 
  -3  11   3        1.78        0.81      1.84 o 
  -2  11   3        8.34        9.75      2.40 o 
  -1  11   3        0.06        1.62      1.54 o 
   0  11   3       11.38       13.58      2.19 o 
   1  11   3       42.54       37.86      3.49 o 
   2  11   3       22.49       22.40      2.79 o 
   3  11   3       46.60       51.30      6.06 o 
   4  11   3        0.29        0.01      1.31 o 
   5  11   3       22.91       20.12      2.73 o 
   6  11   3        7.97        6.67      2.05 o 
   7  11   3        0.80       -0.86      2.31 o 
   8  11   3       84.46       75.57      8.10 o 
   9  11   3        1.87        1.58      2.44 o 
  10  11   3       14.53       17.46      4.61 o 
  -1  12   3       16.65       14.36      4.09 o 
   0  12   3        3.55        8.24      3.23 o 
   1  12   3        8.03        8.50      3.29 o 
   2  12   3       42.74       38.21      5.27 o 
   3  12   3        1.84       -2.96      2.96 o 
   4  12   3        9.47       13.11      3.56 o 
   5  12   3        6.10        3.77      2.37 o 
   6  12   3       12.65       12.25      2.45 o 
   7  12   3       11.85        7.97      2.14 o 
   8  12   3        0.09        6.29      2.26 o 
   9  12   3       16.82       14.48      2.98 o 
   1  13   3        1.12        1.98      2.24 o 
   2  13   3        0.33       -2.77      2.77 o 
   3  13   3        5.41        5.34      2.96 o 
   4  13   3        7.22       10.54      3.43 o 
   5  13   3        1.60        4.15      2.44 o 
   6  13   3        8.25        6.39      3.43 o 
   7  13   3        0.84        1.17      2.08 o 
   8  13   3        0.25        3.03      1.84 o 
  -5 -11   4       10.38        5.60      2.96 o 
  -4 -11   4        0.04        0.40      2.50 o 
  -3 -11   4        5.91        6.00      2.90 o 
  -2 -11   4        0.94        5.27      3.29 o 
  -1 -11   4        2.75        3.43      2.64 o 
   0 -11   4       16.63       13.97      4.09 o 
  -7 -10   4        3.66        9.16      3.62 o 
  -6 -10   4       11.83       14.56      4.55 o 
  -5 -10   4        3.45        0.13      2.50 o 
  -4 -10   4      104.00       72.94      8.70 o 
  -3 -10   4       14.09       12.58      4.09 o 
  -2 -10   4       18.87       21.61      4.22 o 
  -1 -10   4       46.13       43.09      5.73 o 
   0 -10   4        0.10       -2.57      2.57 o 
   1 -10   4       10.20        6.46      3.29 o 
   2 -10   4        0.76       -0.20      1.98 o 
   3 -10   4        2.48        6.46      3.76 o 
  -8  -9   4        8.76        6.92      2.90 o 
  -7  -9   4       23.44       27.47      4.88 o 
  -6  -9   4        7.52        6.98      2.64 o 
  -5  -9   4       44.41       54.70     11.53 o 
  -4  -9   4       20.35       15.30      2.56 o 
  -3  -9   4       48.40       44.04      3.74 o 
  -2  -9   4       48.23       44.61     21.12 o 
  -1  -9   4        0.41        0.87      1.33 o 
   0  -9   4       14.03        9.09      3.16 o 
   1  -9   4        1.94        4.74      2.83 o 
   2  -9   4        0.06        5.01      3.03 o 
   3  -9   4        9.91        9.16      3.43 o 
   4  -9   4        0.52        3.62      2.83 o 
  -9  -8   4        0.07       -0.86      2.11 o 
  -8  -8   4       18.12       13.57      3.82 o 
  -7  -8   4        1.80        4.81      2.57 o 
  -6  -8   4       30.32       41.44      5.34 o 
  -5  -8   4        0.13       -1.32      1.58 o 
  -4  -8   4        0.42        0.10      1.02 o 
  -3  -8   4       43.14       43.28      7.12 o 
  -2  -8   4       28.51       27.85      2.86 o 
  -1  -8   4       32.47       30.55      2.97 o 
   0  -8   4       15.07       15.43      2.16 o 
   1  -8   4        0.37        1.32      1.27 o 
   2  -8   4       15.20       21.02      3.89 o 
   3  -8   4       13.64       17.00      3.89 o 
   4  -8   4        9.49       17.33      4.09 o 
   5  -8   4        1.29        1.84      2.24 o 
   6  -8   4        0.03        1.52      2.70 o 
  -9  -7   4       14.34       16.21      4.48 o 
  -8  -7   4        5.59        3.49      2.77 o 
  -7  -7   4       14.02       11.40      3.43 o 
  -6  -7   4        4.77        3.82      2.17 o 
  -5  -7   4        2.28        2.90      1.84 o 
  -4  -7   4       11.32       11.75      3.33 o 
  -3  -7   4       33.77       33.42      2.31 o 
  -2  -7   4      121.32      117.54      3.99 o 
  -1  -7   4       16.63       16.85      2.15 o 
   0  -7   4       26.22       24.86      6.36 o 
   1  -7   4      137.69      131.90      7.77 o 
   2  -7   4        5.02        7.89      2.73 o 
   3  -7   4       43.63       52.04      3.62 o 
   4  -7   4        8.45        9.95      3.16 o 
   5  -7   4        3.54        2.83      2.70 o 
   6  -7   4       16.41       19.50      5.01 o 
   7  -7   4        0.02        6.65      3.23 o 
  -9  -6   4        0.15       -0.59      1.84 o 
  -8  -6   4        8.66       18.25      4.15 o 
  -7  -6   4        1.07        0.46      2.04 o 
  -6  -6   4        2.92        4.61      2.64 o 
  -5  -6   4       25.50       28.40      2.99 o 
  -4  -6   4        1.92        1.68      1.27 o 
  -3  -6   4      261.17      247.91     10.94 o 
  -2  -6   4      158.19      159.70      4.59 o 
  -1  -6   4       30.75       31.86      3.16 o 
   0  -6   4      272.49      298.23      8.19 o 
   1  -6   4       53.78       53.06      3.69 o 
   2  -6   4      267.16      270.57      7.81 o 
   3  -6   4      117.10      113.18      4.98 o 
   4  -6   4        3.83        5.96      2.70 o 
   5  -6   4       59.53       61.64      4.68 o 
   6  -6   4        0.20       -2.64      2.96 o 
   7  -6   4        7.68        2.77      2.50 o 
 -10  -5   4        0.05        0.00      2.83 o 
  -9  -5   4       21.32       25.04      5.07 o 
  -8  -5   4       12.35       19.96      4.35 o 
  -7  -5   4       16.15       18.32      4.02 o 
  -6  -5   4      131.40      136.52      9.09 o 
  -5  -5   4        0.55        0.53      1.78 o 
  -4  -5   4      305.36      303.17      8.81 o 
  -3  -5   4       85.93       86.90      6.79 o 
  -2  -5   4       28.62       31.56      2.29 o 
  -1  -5   4      554.23      556.63     42.04 o 
   0  -5   4        0.32        0.10      1.00 o 
   1  -5   4      189.11      193.70      6.03 o 
   2  -5   4       66.67       67.59      3.52 o 
   3  -5   4       33.02       28.90      2.47 o 
   4  -5   4      153.48      159.51      5.98 o 
   5  -5   4        4.81        4.42      1.44 o 
   6  -5   4       34.58       30.08      3.07 o 
   7  -5   4       11.34       11.38      2.23 o 
 -10  -4   4       21.08       18.38      5.01 o 
  -9  -4   4        8.39       10.61      3.69 o 
  -8  -4   4       10.29       12.02      2.18 o 
  -7  -4   4       73.73       77.09      7.18 o 
  -6  -4   4       52.82       46.25      5.34 o 
  -5  -4   4      294.75      294.05     12.65 o 
  -4  -4   4        2.37        0.82      1.14 o 
  -3  -4   4        1.94        7.91      3.92 o 
  -2  -4   4      188.30      183.88      5.53 o 
  -1  -4   4       14.22       16.49      1.50 o 
   0  -4   4      129.72      126.18      3.13 o 
   1  -4   4       16.50       11.02      2.91 o 
   2  -4   4        3.97        5.99      1.71 o 
   3  -4   4      119.57      126.30      6.95 o 
   4  -4   4        3.28        2.81      1.45 o 
   5  -4   4       78.16       77.65      4.81 o 
   6  -4   4       42.87       39.94      3.86 o 
   7  -4   4        0.52        0.21      3.03 o 
   8  -4   4        8.37       13.18      3.82 o 
   9  -4   4        1.54       -2.11      2.11 o 
 -10  -3   4        2.62        5.34      2.90 o 
  -9  -3   4       19.76       12.58      3.89 o 
  -8  -3   4       48.87       45.83      3.74 o 
  -7  -3   4        2.35        3.78      1.91 o 
  -6  -3   4      138.25      138.69      8.89 o 
  -5  -3   4      116.03       93.69      6.85 o 
  -4  -3   4        7.12        7.17      1.91 o 
  -3  -3   4      255.89      258.81      7.17 o 
  -2  -3   4       52.66       66.45      3.11 o 
  -1  -3   4       30.91       19.96      2.04 o 
   0  -3   4      140.26      137.64      4.33 o 
   1  -3   4        2.69        1.52      0.33 o 
   2  -3   4      412.87      407.70      8.48 o 
   3  -3   4        0.97        0.83      0.66 o 
   4  -3   4      281.86      297.08      9.98 o 
   5  -3   4      143.20      153.94      6.65 o 
   6  -3   4        5.17        2.26      1.14 o 
   7  -3   4      133.28      130.05      5.25 o 
   8  -3   4        5.49        4.76      1.93 o 
   9  -3   4        9.17        7.18      2.96 o 
  10  -3   4        4.28        9.62      4.02 o 
 -10  -2   4        0.28        0.04      5.14 o 
  -9  -2   4       52.10       45.46      6.26 o 
  -8  -2   4       15.04       13.84      2.93 o 
  -7  -2   4       48.29       51.44      3.95 o 
  -6  -2   4        2.01        1.79      1.07 o 
  -5  -2   4      100.15       80.65      6.26 o 
  -4  -2   4      633.76      618.19     12.88 o 
  -3  -2   4       14.16       16.68      1.79 o 
  -2  -2   4      821.04      852.19     20.03 o 
  -1  -2   4      344.36      346.04      9.82 o 
   0  -2   4        0.87       -0.40      0.79 o 
   1  -2   4      853.20      921.53     24.05 o 
   2  -2   4      127.78      120.87      1.80 o 
   3  -2   4      661.44      620.16     11.00 o 
   4  -2   4      111.12      100.17      3.29 o 
   5  -2   4       12.42       10.40      1.46 o 
   6  -2   4      230.34      237.53      7.74 o 
   7  -2   4       14.24       14.64      2.35 o 
   8  -2   4      103.37       95.69      5.66 o 
   9  -2   4       48.37       44.30      4.21 o 
  10  -2   4        0.49        3.43      2.77 o 
 -10  -1   4        1.29        4.41      2.90 o 
  -9  -1   4        4.63        1.96      1.27 o 
  -8  -1   4       53.44       53.13      4.98 o 
  -7  -1   4       12.85       14.55      3.59 o 
  -6  -1   4        2.44        2.27      1.19 o 
  -5  -1   4      113.03      121.48      4.76 o 
  -4  -1   4       48.48       46.83      2.26 o 
  -3  -1   4      597.27      603.21     11.81 o 
  -2  -1   4      600.69      661.44     16.60 o 
  -1  -1   4      431.76      458.51     11.93 o 
   0  -1   4      939.37      902.72     13.74 o 
   1  -1   4       29.23       24.96      1.88 o 
   2  -1   4      285.28      262.71      5.12 o 
   3  -1   4       85.28       68.77      1.92 o 
   4  -1   4       15.37       12.98      1.40 o 
   5  -1   4      582.39      612.38      9.12 o 
   6  -1   4       34.03       33.33      1.73 o 
   7  -1   4       10.58       11.40      1.71 o 
   8  -1   4       97.91       91.70      6.82 o 
   9  -1   4       10.22        8.57      2.20 o 
  10  -1   4       37.49       35.67      4.00 o 
  11  -1   4        0.32       -1.91      2.37 o 
 -10   0   4        0.11        1.52      2.90 o 
  -9   0   4        4.55        0.78      3.92 o 
  -8   0   4        0.17        0.63      1.28 o 
  -7   0   4        8.45        9.98      1.65 o 
  -6   0   4       51.88       59.41      3.07 o 
  -5   0   4        6.61        3.25      1.14 o 
  -4   0   4      426.38      417.81      9.59 o 
  -3   0   4      357.83      374.08      7.31 o 
  -2   0   4       19.94       26.32      1.25 o 
  -1   0   4     1948.46     1937.30     87.43 o 
   0   0   4      303.82      312.11      8.24 o 
   1   0   4       61.95       36.94      1.16 o 
   2   0   4        7.06        2.19      0.31 o 
   3   0   4       22.60       32.78      1.02 o 
   4   0   4      652.93      647.21      8.87 o 
   5   0   4        8.06       12.06      1.45 o 
   6   0   4      201.71      190.57      4.82 o 
   7   0   4       85.87       86.97      3.44 o 
   8   0   4       20.86       19.17      1.80 o 
   9   0   4       98.97       97.33      5.51 o 
  10   0   4        2.73        2.07      1.50 o 
  11   0   4        2.55        7.91      3.29 o 
  -9   1   4        0.14        0.87      2.57 o 
  -8   1   4        5.29        3.45      1.63 o 
  -7   1   4       56.65       54.41      3.96 o 
  -6   1   4        4.87        4.42      1.46 o 
  -5   1   4      143.58      145.35      7.48 o 
  -4   1   4       56.81       57.96      3.04 o 
  -3   1   4      121.00      117.92      3.94 o 
  -2   1   4      710.47      704.89      9.41 o 
  -1   1   4        9.33       13.05      1.19 o 
   0   1   4     1109.95     1107.66     25.20 o 
   1   1   4      765.00      736.09     15.42 o 
   2   1   4      410.54      391.36     29.01 o 
   3   1   4     1882.82     1917.07     24.89 o 
   4   1   4        1.43        1.58      0.86 o 
   5   1   4       57.82       46.32      3.36 o 
   6   1   4      242.65      236.16      6.69 o 
   7   1   4       11.64       10.67      1.32 o 
   8   1   4       44.29       44.48      2.68 o 
   9   1   4        1.45        2.21      0.96 o 
  10   1   4       15.79       17.34      2.03 o 
  11   1   4        9.16        5.27      2.96 o 
  -9   2   4       17.99       18.44      5.14 o 
  -8   2   4       14.97       17.31      2.66 o 
  -7   2   4        6.84        7.94      2.34 o 
  -6   2   4       91.98       87.32      4.69 o 
  -5   2   4        9.23        8.28      1.52 o 
  -4   2   4        3.01        2.41      1.02 o 
  -3   2   4      730.62      724.54     29.65 o 
  -2   2   4      181.74      176.35      3.86 o 
  -1   2   4       86.45       69.16      2.64 o 
   0   2   4     1348.38     1448.59     15.71 o 
   1   2   4     1623.74     1770.38     23.29 o 
   2   2   4     2305.15     2105.70     26.07 o 
   3   2   4      313.82      332.66      8.83 o 
   4   2   4      618.07      630.74     15.48 o 
   5   2   4      304.32      299.59     10.01 o 
   6   2   4       82.35       85.72      5.40 o 
   7   2   4      341.97      351.02     12.19 o 
   8   2   4        6.21        6.79      1.44 o 
   9   2   4        0.29       -1.13      1.13 o 
  10   2   4       67.26       70.01      3.79 o 
  11   2   4        1.37        3.72      2.01 o 
  12   2   4       25.73       19.04      4.81 o 
  -9   3   4       23.59       26.75      4.88 o 
  -8   3   4        4.42        6.13      1.98 o 
  -7   3   4        7.60       10.12      3.10 o 
  -6   3   4       24.89       29.40      3.00 o 
  -5   3   4        3.66        2.95      1.75 o 
  -4   3   4       92.83      103.35      4.54 o 
  -3   3   4       17.95       15.15      1.74 o 
  -2   3   4      435.09      449.09     13.31 o 
  -1   3   4      692.57      641.65     25.27 o 
   0   3   4        7.40        3.40      0.66 o 
   1   3   4     1479.81     1474.26     15.72 o 
   2   3   4        0.82        0.57      0.66 o 
   3   3   4      424.49      450.93     11.60 o 
   4   3   4      697.15      750.10     12.59 o 
   5   3   4        1.16        2.64      1.25 o 
   6   3   4      289.55      289.64     11.00 o 
   7   3   4        0.51       -0.59      1.52 o 
   8   3   4       39.21       44.08      4.81 o 
   9   3   4       25.60       24.86      2.50 o 
  10   3   4        3.44        3.16      1.65 o 
  11   3   4       92.24       86.27      5.80 o 
  12   3   4        1.15        3.30      1.73 o 
  -8   4   4        6.95        2.44      2.50 o 
  -7   4   4        0.21       -0.66      1.91 o 
  -6   4   4        6.07       11.46      2.96 o 
  -5   4   4       88.77       93.56      6.98 o 
  -4   4   4       26.67       23.32      3.43 o 
  -3   4   4        1.55        1.52      1.52 o 
  -2   4   4       48.37       45.84      2.78 o 
  -1   4   4       25.18       23.07      1.74 o 
   0   4   4       83.44       64.89      2.36 o 
   1   4   4        6.29        9.21      0.64 o 
   2   4   4      307.94      289.26     11.30 o 
   3   4   4       67.15       43.09      3.43 o 
   4   4   4       13.59       12.95      0.85 o 
   5   4   4      939.53      963.67     23.39 o 
   6   4   4       87.22       89.01      6.06 o 
   7   4   4       26.89       27.47      3.89 o 
   8   4   4      223.47      254.92     12.12 o 
   9   4   4        3.33        1.91      2.04 o 
  10   4   4       21.05       16.74      3.95 o 
  11   4   4        5.85        7.44      2.09 o 
  12   4   4        1.44        1.00      1.81 o 
  -7   5   4        1.73        6.33      2.83 o 
  -6   5   4        6.01        6.85      2.64 o 
  -5   5   4        3.80        1.45      1.91 o 
  -4   5   4       55.84       60.68      5.47 o 
  -3   5   4       33.39       35.31      2.86 o 
  -2   5   4       32.66       36.74      4.51 o 
  -1   5   4      167.45      151.24     11.79 o 
   0   5   4       17.04       21.68      1.69 o 
   1   5   4       53.27       50.87      2.34 o 
   2   5   4      621.60      624.00     43.78 o 
   3   5   4       65.07       47.77      3.89 o 
   4   5   4     1064.42     1118.12     18.17 o 
   5   5   4      182.08      205.50      9.09 o 
   6   5   4      243.75      213.61      9.88 o 
   7   5   4      618.24      562.35     18.58 o 
   8   5   4       24.71       23.06      3.76 o 
   9   5   4      143.24      137.37      9.55 o 
  10   5   4        7.93        5.73      2.90 o 
  11   5   4        0.16       -2.57      2.57 o 
  12   5   4       28.64       27.49      3.78 o 
  -7   6   4       11.03        7.51      3.69 o 
  -6   6   4        0.06        0.07      1.91 o 
  -5   6   4       30.10       32.75      4.55 o 
  -4   6   4       89.98       85.19      6.52 o 
  -3   6   4       24.42       22.84      2.39 o 
  -2   6   4      204.78      213.20      6.62 o 
  -1   6   4        7.44        8.56      1.91 o 
   0   6   4      172.60      165.14      5.13 o 
   1   6   4      182.15      167.43      4.95 o 
   2   6   4      112.11       87.29      9.09 o 
   3   6   4     1268.42     1314.98     16.52 o 
   4   6   4       81.73       83.74      4.15 o 
   5   6   4      300.42      294.19     11.60 o 
   6   6   4      433.09      426.55     15.35 o 
   7   6   4       20.73       18.05      3.36 o 
   8   6   4      126.60      134.87      9.29 o 
   9   6   4       18.05       24.05      4.41 o 
  10   6   4       15.40       14.03      3.89 o 
  11   6   4        5.47        8.37      3.56 o 
  12   6   4        0.22       -3.36      3.36 o 
  -6   7   4       16.14       15.29      4.15 o 
  -5   7   4        8.74        8.96      2.77 o 
  -4   7   4       11.96       13.99      2.26 o 
  -3   7   4       89.22       92.42      4.82 o 
  -2   7   4       24.77       30.42      2.72 o 
  -1   7   4       62.16       63.22      3.56 o 
   0   7   4      139.65      133.07      4.90 o 
   1   7   4       40.72       40.21      2.59 o 
   2   7   4       94.93       95.43      3.94 o 
   3   7   4        2.95        3.44      0.60 o 
   4   7   4       61.95       64.29      3.70 o 
   5   7   4      219.76      244.51     10.94 o 
   6   7   4       18.17       13.18      3.03 o 
   7   7   4       22.24       19.70      3.62 o 
   8   7   4       17.17       21.87      4.15 o 
   9   7   4       12.91       22.53      4.22 o 
  10   7   4       76.32       92.24      8.83 o 
  11   7   4        1.49       -0.99      2.77 o 
  12   7   4       14.33       19.11      5.01 o 
  -5   8   4        0.28        2.44      2.50 o 
  -4   8   4       12.17       14.97      2.06 o 
  -3   8   4        1.11        1.06      1.25 o 
  -2   8   4       10.72       13.24      2.05 o 
  -1   8   4       73.92       78.18      4.26 o 
   0   8   4        0.78        1.36      1.19 o 
   1   8   4       81.76       83.60      4.05 o 
   2   8   4       22.77       19.80      1.38 o 
   3   8   4       12.65       12.20      1.03 o 
   4   8   4       26.07       25.11      3.22 o 
   5   8   4       65.22       68.46      5.93 o 
   6   8   4       97.99      108.52      7.91 o 
   7   8   4        4.48        8.83      3.10 o 
   8   8   4       13.17       14.23      4.02 o 
   9   8   4       64.69       65.69      7.31 o 
  10   8   4        2.59        4.88      3.03 o 
  11   8   4       64.69       68.65      8.17 o 
  12   8   4        3.27        3.49      3.69 o 
  -5   9   4        3.67        2.44      2.57 o 
  -4   9   4        0.25        4.17      1.97 o 
  -3   9   4       13.62       12.91      1.97 o 
  -2   9   4       14.90       13.45      2.01 o 
  -1   9   4        0.11        0.48      1.09 o 
   0   9   4       22.24       22.61      2.33 o 
   1   9   4        0.35       -0.87      0.87 o 
   2   9   4       66.26       66.86      2.55 o 
   3   9   4       25.30       22.48      2.02 o 
   4   9   4       14.07        9.64      1.54 o 
   5   9   4       84.80       71.29      9.59 o 
   6   9   4       49.38       54.75      5.93 o 
   7   9   4       38.82       43.42      5.67 o 
   8   9   4       69.02       87.96      8.24 o 
   9   9   4       28.40       29.19      5.34 o 
  10   9   4       55.54       68.52      8.17 o 
  11   9   4       14.30       14.96      4.28 o 
  -4  10   4        2.32        4.22      2.20 o 
  -3  10   4        7.09        5.30      2.09 o 
  -2  10   4        1.67        2.93      2.06 o 
  -1  10   4       12.96       14.22      1.83 o 
   0  10   4       14.88       15.83      1.54 o 
   1  10   4       25.74       24.69      1.80 o 
   2  10   4      104.04       91.61      3.95 o 
   3  10   4       39.73       40.44      2.91 o 
   4  10   4      117.30       91.63     24.45 o 
   5  10   4       36.65       41.08      3.44 o 
   6  10   4       11.87       11.22      2.23 o 
   7  10   4      106.39      106.08      8.83 o 
   8  10   4        3.16        0.13      2.90 o 
   9  10   4       41.62       48.03      6.92 o 
  10  10   4       12.82       11.40      4.15 o 
  11  10   4        1.20        1.19      3.62 o 
  -3  11   4        0.36       -2.01      3.62 o 
  -2  11   4        9.69       16.32      4.58 o 
  -1  11   4        7.97        5.96      2.04 o 
   0  11   4       19.25       21.35      3.46 o 
   1  11   4       28.49       30.36      3.21 o 
   2  11   4        0.95        0.02      1.03 o 
   3  11   4       95.31       95.56      4.29 o 
   4  11   4       17.00       15.12      2.40 o 
   5  11   4        8.38        8.60      2.07 o 
   6  11   4       35.52       40.85      3.76 o 
   7  11   4        0.36        1.40      1.84 o 
   8  11   4        3.20        2.17      3.03 o 
   9  11   4        4.57        7.97      3.49 o 
  10  11   4        2.32        5.67      3.49 o 
  -1  12   4        1.97       -1.78      2.70 o 
   0  12   4        2.77        0.86      2.31 o 
   1  12   4        2.06        4.71      2.70 o 
   2  12   4        7.48        7.10      1.99 o 
   3  12   4        0.75       -2.17      2.17 o 
   4  12   4        6.68        5.45      2.47 o 
   5  12   4        9.96       10.52      3.20 o 
   6  12   4        1.09        2.02      2.14 o 
   7  12   4        0.63       -1.62      1.62 o 
   8  12   4        0.24        0.81      1.69 o 
   9  12   4        2.66        4.45      2.40 o 
  10  12   4        1.15        2.44      2.83 o 
   1  13   4        4.36        1.19      2.31 o 
   2  13   4        3.29       10.08      3.23 o 
   3  13   4        0.53        0.53      2.17 o 
   4  13   4       11.32       14.10      3.56 o 
   5  13   4        0.43        0.46      2.96 o 
   6  13   4        3.87       -0.59      1.65 o 
   7  13   4        7.96        6.64      4.45 o 
   8  13   4        6.35        8.51      7.28 o 
   4  14   4        0.26        7.64      2.83 o 
   5  14   4       14.78        6.98      2.70 o 
   6  14   4        6.68        6.52      2.90 o 
  -3 -11   5       18.94       16.87      4.15 o 
  -2 -11   5       17.47       10.87      3.69 o 
  -1 -11   5        0.05        0.72      2.83 o 
  -6 -10   5       18.03       14.30      4.61 o 
  -5 -10   5        0.24        0.33      2.83 o 
  -4 -10   5        4.88       12.32      3.56 o 
  -3 -10   5        6.89        3.79      1.85 o 
  -2 -10   5        2.76        4.09      2.83 o 
  -1 -10   5       15.25       10.67      3.43 o 
   0 -10   5        0.07       -0.40      2.50 o 
   1 -10   5        6.36        6.39      2.90 o 
   2 -10   5        4.91        9.36      3.29 o 
  -8  -9   5        0.35       -2.83      2.83 o 
  -7  -9   5        6.80        9.16      3.10 o 
  -6  -9   5        0.27       -0.20      2.64 o 
  -5  -9   5        2.86        3.89      2.57 o 
  -4  -9   5        6.28        8.33      1.84 o 
  -3  -9   5        4.49        2.65      1.77 o 
  -2  -9   5       24.88       26.81      7.64 o 
  -1  -9   5        2.49       -0.24      1.74 o 
   0  -9   5        2.99        1.05      2.11 o 
   1  -9   5       20.10       23.46      4.48 o 
   2  -9   5        2.37        5.21      3.10 o 
   3  -9   5        2.01        4.61      2.64 o 
   4  -9   5        0.57        7.91      3.49 o 
  -8  -8   5       28.90       23.39      4.74 o 
  -7  -8   5        1.08        4.15      2.24 o 
  -6  -8   5        0.92       -2.11      2.11 o 
  -5  -8   5       21.39       20.43      3.62 o 
  -4  -8   5        0.20       -0.15      3.85 o 
  -3  -8   5       50.70       44.10      9.69 o 
  -2  -8   5        0.27       -0.14      1.53 o 
  -1  -8   5       33.95       29.62      3.23 o 
   0  -8   5       17.81       14.79      2.31 o 
   1  -8   5        6.26        4.65      1.71 o 
   2  -8   5       84.30       83.28      7.51 o 
   3  -8   5       18.14       21.41      4.35 o 
   4  -8   5        7.00        7.84      3.23 o 
   5  -8   5       11.20       19.90      4.68 o 
  -9  -7   5       21.76       24.25      5.21 o 
  -8  -7   5        0.09       -2.64      2.64 o 
  -7  -7   5       27.20       27.61      4.88 o 
  -6  -7   5       16.47       15.94      3.69 o 
  -5  -7   5        0.23       -1.15      2.27 o 
  -4  -7   5       57.62       56.40      3.97 o 
  -3  -7   5        4.36        4.29      1.20 o 
  -2  -7   5       18.20       17.51      5.37 o 
  -1  -7   5       53.16       45.50      3.51 o 
   0  -7   5        3.03        3.65      1.44 o 
   1  -7   5       94.02       92.44      4.82 o 
   2  -7   5       61.94       61.86      4.06 o 
   3  -7   5       65.57       63.25      4.12 o 
   4  -7   5       57.03       63.98      6.72 o 
   5  -7   5        0.13       -0.59      2.24 o 
   6  -7   5       12.36       11.00      4.02 o 
  -9  -6   5        0.81       -2.44      2.50 o 
  -8  -6   5        6.82        6.26      3.23 o 
  -7  -6   5       44.50       29.19      4.74 o 
  -6  -6   5        1.05        1.71      2.31 o 
  -5  -6   5       50.19       51.07      4.88 o 
  -4  -6   5        1.59        2.23      1.20 o 
  -3  -6   5        2.05        4.11      1.38 o 
  -2  -6   5       43.92       37.92      5.52 o 
  -1  -6   5        0.26        0.79      0.74 o 
   0  -6   5      435.51      450.54     11.03 o 
   1  -6   5       25.75       23.51      2.67 o 
   2  -6   5        0.67        1.63      2.57 o 
   3  -6   5      100.83      116.05      5.39 o 
   4  -6   5        0.11        0.41      1.20 o 
   5  -6   5       23.82       26.37      2.91 o 
   6  -6   5        1.32        1.65      2.70 o 
   7  -6   5        2.24        5.60      2.96 o 
  -9  -5   5       16.32       12.65      3.95 o 
  -8  -5   5       16.09       18.25      4.09 o 
  -7  -5   5        5.57        7.51      2.77 o 
  -6  -5   5      130.94      118.40      8.70 o 
  -5  -5   5       11.15       12.14      2.26 o 
  -4  -5   5       44.97       44.12      3.95 o 
  -3  -5   5      117.23      115.37      8.80 o 
  -2  -5   5        1.94        2.61      0.87 o 
  -1  -5   5      239.00      237.81      5.41 o 
   0  -5   5        2.13        0.81      1.14 o 
   1  -5   5       15.30       13.91      1.82 o 
   2  -5   5       14.74       12.68      1.86 o 
   3  -5   5       25.89       20.51      2.30 o 
   4  -5   5       85.69       84.60      4.55 o 
   5  -5   5        4.59        5.00      1.65 o 
   6  -5   5        0.10       -1.49      1.49 o 
   7  -5   5       19.52       23.30      2.93 o 
   8  -5   5        0.08        0.53      2.90 o 
  -9  -4   5        7.15        8.89      3.49 o 
  -8  -4   5       10.06        7.18      3.03 o 
  -7  -4   5       62.48       68.46      7.05 o 
  -6  -4   5       16.64       12.19      3.23 o 
  -5  -4   5      101.55       91.85      5.10 o 
  -4  -4   5      285.91      284.12      8.65 o 
  -3  -4   5      130.66      118.38      5.06 o 
  -2  -4   5      284.03      276.51      8.50 o 
  -1  -4   5       21.91       22.83      1.63 o 
   0  -4   5       25.55       26.76      2.21 o 
   1  -4   5      244.16      250.09      4.53 o 
   2  -4   5        6.13        5.17      1.23 o 
   3  -4   5       66.86       69.82      3.72 o 
   4  -4   5       77.20       74.43      5.24 o 
   5  -4   5        9.22        8.81      1.72 o 
   6  -4   5       50.75       52.53      3.17 o 
   7  -4   5        0.52        1.96      1.19 o 
   8  -4   5       75.00       65.92      4.75 o 
   9  -4   5       20.20       18.88      2.94 o 
  -9  -3   5        0.17        0.26      2.11 o 
  -8  -3   5       77.03       85.39      8.24 o 
  -7  -3   5       33.13       39.86      5.40 o 
  -6  -3   5       15.53       17.41      2.12 o 
  -5  -3   5      202.61      186.07     10.08 o 
  -4  -3   5        4.83        3.18      1.41 o 
  -3  -3   5      252.90      269.79      8.20 o 
  -2  -3   5        9.88       11.15      1.49 o 
  -1  -3   5       32.96       36.09      2.28 o 
   0  -3   5      356.13      358.88     11.69 o 
   1  -3   5       15.59       16.61      1.07 o 
   2  -3   5      528.69      547.46     10.73 o 
   3  -3   5       26.42       27.41      2.14 o 
   4  -3   5       19.33       18.26      3.04 o 
   5  -3   5      362.21      363.43      7.72 o 
   6  -3   5        6.39        7.95      1.72 o 
   7  -3   5       84.38       74.60      9.52 o 
   8  -3   5       33.85       30.37      4.94 o 
   9  -3   5       12.74       21.02      4.74 o 
  10  -3   5       12.00       20.75      4.68 o 
  -9  -2   5        7.83        5.46      2.07 o 
  -8  -2   5        8.54        6.17      2.25 o 
  -7  -2   5       20.02       14.89      3.36 o 
  -6  -2   5       48.80       56.45      4.41 o 
  -5  -2   5       21.38       15.99      1.82 o 
  -4  -2   5       51.67       60.54      5.70 o 
  -3  -2   5        2.20        3.25      1.20 o 
  -2  -2   5      302.73      318.20      7.75 o 
  -1  -2   5      754.53      729.64     14.03 o 
   0  -2   5       34.84       38.79      1.97 o 
   1  -2   5      679.39      707.83     36.34 o 
   2  -2   5      152.51      151.04      7.91 o 
   3  -2   5        6.67        3.31      0.33 o 
   4  -2   5      170.32      166.18      5.24 o 
   5  -2   5       63.29       64.83      3.59 o 
   6  -2   5      178.52      179.36      6.50 o 
   7  -2   5        1.05        0.89      1.58 o 
   8  -2   5        9.01        4.48      3.03 o 
   9  -2   5       48.16       45.53      6.06 o 
  10  -2   5        1.27        3.62      2.90 o 
  -9  -1   5        0.82        1.52      2.64 o 
  -8  -1   5        4.94        4.81      2.96 o 
  -7  -1   5        1.25        2.09      1.16 o 
  -6  -1   5        1.78        1.63      1.05 o 
  -5  -1   5       41.41       45.36      2.91 o 
  -4  -1   5       62.72       61.07      2.80 o 
  -3  -1   5      160.43      153.39      3.78 o 
  -2  -1   5      695.66      685.56     15.58 o 
  -1  -1   5       69.75       64.77      3.95 o 
   0  -1   5      978.07      980.80     20.43 o 
   1  -1   5      527.30      540.92     10.54 o 
   2  -1   5       89.84       82.80      1.90 o 
   3  -1   5      973.80      970.32     10.30 o 
   4  -1   5       39.80       45.94      1.76 o 
   5  -1   5       30.47       28.96      1.56 o 
   6  -1   5       20.26       21.75      1.54 o 
   7  -1   5       13.36       12.72      2.77 o 
   8  -1   5       51.52       48.30      5.47 o 
   9  -1   5        1.15       -0.66      2.50 o 
  10  -1   5       22.74       20.36      4.35 o 
  11  -1   5        2.80        5.93      3.16 o 
  -9   0   5        8.25        6.52      3.29 o 
  -8   0   5       27.01       32.61      5.14 o 
  -7   0   5        9.79        8.66      1.78 o 
  -6   0   5      102.76       93.23      4.62 o 
  -5   0   5       89.05       87.44      4.08 o 
  -4   0   5      116.25      104.88      4.03 o 
  -3   0   5      499.68      497.71      7.93 o 
  -2   0   5       52.09       44.44      1.66 o 
  -1   0   5     1510.88     1543.95     22.27 o 
   0   0   5      129.74      105.35      4.61 o 
   1   0   5      238.85      241.84     13.14 o 
   2   0   5     2098.30     2104.09     21.68 o 
   3   0   5       43.10       45.53      1.46 o 
   4   0   5      117.76      103.74      3.32 o 
   5   0   5       27.32       26.98      1.59 o 
   6   0   5       16.35       15.75      1.66 o 
   7   0   5      289.69      288.83      7.77 o 
   8   0   5        1.35        2.67      1.16 o 
   9   0   5       26.65       27.87      4.55 o 
  10   0   5       26.49       32.02      5.07 o 
  11   0   5        1.03        4.02      2.70 o 
  -9   1   5       17.55       28.99      5.27 o 
  -8   1   5       19.16       20.10      4.02 o 
  -7   1   5       83.90       86.08      4.95 o 
  -6   1   5       13.93       17.83      2.28 o 
  -5   1   5       61.10       62.78      3.59 o 
  -4   1   5       92.59       93.25      3.92 o 
  -3   1   5        5.61        5.87      0.93 o 
  -2   1   5      498.93      494.83      7.45 o 
  -1   1   5      262.99      247.88      5.94 o 
   0   1   5      164.32      155.29      4.29 o 
   1   1   5      499.02      481.02     30.08 o 
   2   1   5        2.07        1.05      0.30 o 
   3   1   5      334.69      326.52      5.73 o 
   4   1   5      532.95      553.98     13.77 o 
   5   1   5      109.87      111.48      5.47 o 
   6   1   5      489.18      481.36     10.26 o 
   7   1   5       14.86       12.08      1.80 o 
   8   1   5       33.30       33.38      2.82 o 
   9   1   5       27.55       26.31      2.78 o 
  10   1   5        0.15        4.48      2.96 o 
  11   1   5       55.78       48.43      6.59 o 
  -9   2   5        0.88        1.91      2.50 o 
  -8   2   5       19.48       20.69      4.15 o 
  -7   2   5       19.48       25.14      3.66 o 
  -6   2   5        0.23       -0.36      1.26 o 
  -5   2   5       58.43       58.02      6.36 o 
  -4   2   5        1.38        2.69      1.08 o 
  -3   2   5       12.11       12.28      1.42 o 
  -2   2   5       24.50       23.02      1.91 o 
  -1   2   5        2.65        1.58      0.76 o 
   0   2   5      996.81      998.62     11.71 o 
   1   2   5      327.22      403.46      7.57 o 
   2   2   5      202.00      161.07      4.78 o 
   3   2   5     1139.41     1103.23     14.95 o 
   4   2   5      453.32      472.16      8.72 o 
   5   2   5     1019.18     1044.84     23.65 o 
   6   2   5        5.04        3.36      1.45 o 
   7   2   5      200.73      220.59      9.82 o 
   8   2   5       43.23       45.05      3.34 o 
   9   2   5       17.74       12.48      2.17 o 
  10   2   5       57.17       59.40      9.82 o 
  11   2   5        1.28        6.19      3.36 o 
  12   2   5        5.73        5.07      3.36 o 
  -8   3   5        0.24       -0.33      2.04 o 
  -7   3   5        2.23        1.25      2.24 o 
  -6   3   5       30.89       32.42      3.14 o 
  -5   3   5        6.93        4.36      3.06 o 
  -4   3   5       94.01      101.60      6.92 o 
  -3   3   5        1.01       -0.07      1.65 o 
  -2   3   5       25.65       30.04      3.43 o 
  -1   3   5       80.37       80.51      5.34 o 
   0   3   5        1.61        0.96      0.63 o 
   1   3   5     1124.41     1112.46     18.61 o 
   2   3   5      431.91      412.88      7.67 o 
   3   3   5      388.68      382.47      6.32 o 
   4   3   5      734.32      729.89     12.45 o 
   5   3   5        1.98        3.56      1.52 o 
   6   3   5      205.90      207.02      9.03 o 
   7   3   5      164.73      162.28      8.57 o 
   8   3   5       28.81       28.13      3.89 o 
   9   3   5       80.14       76.76      6.52 o 
  10   3   5        2.10        1.42      1.64 o 
  11   3   5        1.03        0.62      1.70 o 
  12   3   5       10.81       16.34      4.28 o 
  -8   4   5        2.75        4.61      3.03 o 
  -7   4   5       10.93        8.76      3.23 o 
  -6   4   5        4.45        8.57      3.23 o 
  -5   4   5        9.49       15.81      3.56 o 
  -4   4   5       27.47       32.68      4.22 o 
  -3   4   5      207.44      216.44     10.08 o 
  -2   4   5      261.11      284.83     11.07 o 
  -1   4   5        0.42        0.00      1.45 o 
   0   4   5      520.41      519.72     10.23 o 
   1   4   5      952.79     1011.91     11.79 o 
   2   4   5        0.89        0.85      0.56 o 
   3   4   5      339.95      310.86      9.95 o 
   4   4   5      185.46      176.83      8.50 o 
   5   4   5      380.19      397.08      8.94 o 
   6   4   5      224.92      213.34      9.55 o 
   7   4   5       18.88       13.57      2.83 o 
   8   4   5      541.56      529.14     18.58 o 
   9   4   5       10.43       11.46      3.03 o 
  10   4   5        5.35        8.04      3.03 o 
  11   4   5       34.93       34.58      6.49 o 
  12   4   5        0.21       -1.50      2.31 o 
  -7   5   5        0.58        0.26      2.04 o 
  -6   5   5       28.84       26.49      4.68 o 
  -5   5   5       41.85       36.17      4.88 o 
  -4   5   5       15.01       14.43      3.16 o 
  -3   5   5      310.32      316.46     12.85 o 
  -2   5   5      124.47      125.53      4.91 o 
  -1   5   5      307.22      304.74     14.53 o 
   0   5   5       52.41       50.14      3.59 o 
   1   5   5        0.51        0.64      0.33 o 
   2   5   5      396.27      381.60      9.30 o 
   3   5   5       34.88       35.94      4.41 o 
   4   5   5      575.78      570.71     11.39 o 
   5   5   5      469.65      462.03     10.32 o 
   6   5   5       16.63       18.05      2.90 o 
   7   5   5      274.36      270.93     11.99 o 
   8   5   5        7.01        6.39      2.57 o 
   9   5   5      139.53      143.11      9.69 o 
  10   5   5       70.53       70.57      7.18 o 
  11   5   5        1.55        5.73      2.83 o 
  12   5   5       13.34       15.97      3.07 o 
  -7   6   5        6.34        6.98      2.57 o 
  -6   6   5        9.55       11.93      3.43 o 
  -5   6   5       31.78       39.60      5.21 o 
  -4   6   5       25.14       27.15      4.15 o 
  -3   6   5        0.48       -0.53      1.78 o 
  -2   6   5      163.78      163.88      5.98 o 
  -1   6   5       23.37       24.81      2.18 o 
   0   6   5        2.24        0.99      0.84 o 
   1   6   5      213.20      208.68      5.56 o 
   2   6   5       49.35       51.14      1.55 o 
   3   6   5        5.91        4.13      0.96 o 
   4   6   5        1.21        1.08      0.95 o 
   5   6   5       81.00       83.71      4.19 o 
   6   6   5      237.24      262.43     11.53 o 
   7   6   5        5.86        5.67      2.57 o 
   8   6   5       38.80       46.58      5.47 o 
   9   6   5      146.45      156.28     10.61 o 
  10   6   5        0.43        6.72      2.83 o 
  11   6   5        8.90        8.24      3.36 o 
  12   6   5        2.88        8.57      3.56 o 
  -6   7   5        0.03        2.83      2.57 o 
  -5   7   5        6.77        7.64      2.77 o 
  -4   7   5        3.67        1.45      1.71 o 
  -3   7   5        2.38        2.65      1.53 o 
  -2   7   5       12.15       12.30      2.24 o 
  -1   7   5       13.70       19.35      2.14 o 
   0   7   5      124.01      131.81      6.16 o 
   1   7   5        2.29        3.80      1.78 o 
   2   7   5      122.76      123.17      4.40 o 
   3   7   5      109.24       90.51     28.38 o 
   4   7   5      117.89      108.38      3.68 o 
   5   7   5      124.51      132.10      5.61 o 
   6   7   5       17.79       15.55      3.16 o 
   7   7   5       49.03       50.40      5.53 o 
   8   7   5       55.41       57.78      6.19 o 
   9   7   5        6.63        5.01      2.83 o 
  10   7   5       68.68       78.93      8.17 o 
  11   7   5        1.89        0.46      2.77 o 
  12   7   5       18.68       20.10      5.01 o 
  -5   8   5        0.49        3.12      1.84 o 
  -4   8   5       15.15       16.74      3.56 o 
  -3   8   5       10.51       14.42      3.23 o 
  -2   8   5        4.82        6.28      1.67 o 
  -1   8   5      139.87      152.64      6.07 o 
   0   8   5        1.08        1.46      1.11 o 
   1   8   5       39.52       40.92      2.83 o 
   2   8   5      137.47      141.01      5.16 o 
   3   8   5      140.49      130.26     12.07 o 
   4   8   5      143.35      137.34      9.53 o 
   5   8   5       11.06        9.88      1.43 o 
   6   8   5      159.87      168.08      9.82 o 
   7   8   5       50.76       49.88      5.73 o 
   8   8   5        7.30        5.93      2.77 o 
   9   8   5      107.66      126.50     10.08 o 
  10   8   5       65.29       80.38      8.43 o 
  11   8   5       33.85       38.28      6.33 o 
  12   8   5       16.26       21.15      5.34 o 
  -4   9   5        0.54        1.05      2.50 o 
  -3   9   5        4.30        1.39      2.98 o 
  -2   9   5       11.62       12.42      3.66 o 
  -1   9   5       10.01        9.82      2.03 o 
   0   9   5       85.98       78.71      4.47 o 
   1   9   5       52.87       56.27      3.64 o 
   2   9   5       12.11       12.92      1.39 o 
   3   9   5      191.68      190.45      5.47 o 
   4   9   5       96.30       92.92      4.00 o 
   5   9   5       18.04       19.54      2.88 o 
   6   9   5       43.90       41.31      5.34 o 
   7   9   5        9.97       11.99      3.49 o 
   8   9   5       80.14       79.86      7.91 o 
   9   9   5       18.26       21.87      5.07 o 
  10   9   5       18.82       25.30      5.40 o 
  11   9   5       42.39       41.51      6.72 o 
  12   9   5        0.32       -3.36      3.36 o 
  -3  10   5        1.57        0.47      2.11 o 
  -2  10   5        0.07        1.15      1.92 o 
  -1  10   5        7.90        6.48      1.47 o 
   0  10   5       51.22       46.96      3.02 o 
   1  10   5        2.94        3.82      0.97 o 
   2  10   5       24.20       25.05      2.17 o 
   3  10   5        2.91        3.13      1.21 o 
   4  10   5       64.13       48.39      9.08 o 
   5  10   5       42.61       40.96      4.24 o 
   6  10   5        0.46       -0.09      1.47 o 
   7  10   5      156.56      149.70     10.48 o 
   8  10   5        0.54       -2.83      3.03 o 
   9  10   5        6.76        7.38      3.43 o 
  10  10   5        1.59        0.72      2.50 o 
  11  10   5        0.23       -1.05      2.57 o 
  -2  11   5        3.22        0.79      2.44 o 
  -1  11   5        0.07        2.05      1.61 o 
   0  11   5        0.25       -0.74      1.52 o 
   1  11   5       24.12       27.45      2.44 o 
   2  11   5        1.82        2.49      1.22 o 
   3  11   5       13.26       15.26      1.97 o 
   4  11   5       24.38       24.47      2.34 o 
   5  11   5       16.02        7.72      4.81 o 
   6  11   5       19.18       18.75      2.74 o 
   7  11   5        0.14        0.34      1.58 o 
   8  11   5        5.86        4.52      2.14 o 
   9  11   5        0.84        2.37      2.77 o 
  10  11   5        6.88        6.85      3.56 o 
   0  12   5        1.79        4.02      2.57 o 
   1  12   5        4.65        0.83      5.37 o 
   2  12   5        7.05        6.56      1.88 o 
   3  12   5       13.79       12.02      1.90 o 
   4  12   5        4.82        3.95      2.01 o 
   5  12   5       26.48       25.18      7.81 o 
   6  12   5        0.41        0.89      1.57 o 
   7  12   5        0.24       -1.38      1.65 o 
   8  12   5       46.26       40.47      4.18 o 
   9  12   5        3.41        3.54      4.94 o 
  10  12   5        6.57       10.28      3.95 o 
   2  13   5        2.04       -2.44      2.44 o 
   4  13   5        7.63        9.29      3.10 o 
   5  13   5        2.91        6.16      3.66 o 
   6  13   5       18.55       17.28      2.80 o 
   7  13   5       12.69        3.43      7.48 o 
   8  13   5        1.18       -1.75      1.75 o 
  -4 -10   6        2.49        1.78      2.17 o 
  -3 -10   6        2.82        5.29      1.94 o 
  -2 -10   6        0.26        1.78      2.04 o 
  -1 -10   6        7.37       10.87      3.62 o 
   0 -10   6        5.06       10.08      3.56 o 
   1 -10   6        0.06        1.32      2.70 o 
  -6  -9   6        0.06       -0.40      2.44 o 
  -5  -9   6        0.59       -2.90      2.90 o 
  -4  -9   6       40.53       39.23      4.02 o 
  -3  -9   6        0.79       -1.46      1.71 o 
  -2  -9   6       23.06       21.46      3.07 o 
  -1  -9   6       27.16       26.71      3.17 o 
   0  -9   6        0.16        0.00      2.37 o 
   1  -9   6       22.05       20.62      4.41 o 
   2  -9   6        3.16        9.29      3.49 o 
   3  -9   6       27.28       17.00      4.35 o 
  -7  -8   6        2.16       -1.58      1.65 o 
  -6  -8   6       13.60       14.23      3.56 o 
  -5  -8   6       63.37       43.09      6.85 o 
  -4  -8   6        0.36        3.30      3.26 o 
  -3  -8   6       20.49       18.30      6.09 o 
  -2  -8   6        5.72        7.79      2.17 o 
  -1  -8   6        2.54        6.14      1.71 o 
   0  -8   6       53.98       47.47      3.99 o 
   1  -8   6        1.99        3.22      1.61 o 
   2  -8   6       15.65       17.64      3.56 o 
   3  -8   6       15.70       16.47      3.76 o 
   4  -8   6        0.38        5.80      3.36 o 
   5  -8   6        7.72        9.42      3.29 o 
  -8  -7   6       10.44        9.49      3.89 o 
  -7  -7   6       13.96       14.30      3.69 o 
  -6  -7   6       36.02       33.67      4.94 o 
  -5  -7   6        3.16        4.93      1.72 o 
  -4  -7   6       16.78       15.30      2.03 o 
  -3  -7   6       10.19        8.94      2.26 o 
  -2  -7   6       15.40       12.38      2.33 o 
  -1  -7   6       39.28       38.58      3.47 o 
   0  -7   6        4.86        4.69      1.72 o 
   1  -7   6        5.58        3.93      1.66 o 
   2  -7   6        2.73        3.68      2.64 o 
   3  -7   6        9.46        8.98      1.99 o 
   4  -7   6       36.02       43.88      3.74 o 
   5  -7   6        0.96        2.11      2.31 o 
   6  -7   6        1.73        4.28      3.03 o 
  -8  -6   6        7.28        7.18      3.16 o 
  -7  -6   6       35.51       37.09      5.53 o 
  -6  -6   6        7.26        2.83      2.44 o 
  -5  -6   6       32.17       26.13      3.29 o 
  -4  -6   6       65.88       71.94      4.56 o 
  -3  -6   6        0.94        1.72      1.04 o 
  -2  -6   6      111.15      108.64     10.57 o 
  -1  -6   6       12.54       13.62      2.05 o 
   0  -6   6        8.33       10.37      1.94 o 
   1  -6   6       12.07       11.89      2.07 o 
   2  -6   6        1.50        0.17      1.27 o 
   3  -6   6       98.24      108.89      5.40 o 
   4  -6   6        2.14        0.32      1.31 o 
   5  -6   6        8.51       15.43      2.41 o 
   6  -6   6        6.37        8.11      2.06 o 
   7  -6   6        0.10        0.92      2.70 o 
  -8  -5   6       11.21       14.96      3.95 o 
  -7  -5   6        6.23       12.65      3.62 o 
  -6  -5   6       55.27       41.05      5.40 o 
  -5  -5   6        9.37        9.42      2.50 o 
  -4  -5   6       25.52       19.64      2.50 o 
  -3  -5   6      264.93      249.31      8.03 o 
  -2  -5   6       14.91       14.34      2.30 o 
  -1  -5   6       26.95       28.29      8.60 o 
   0  -5   6       77.24       91.37      7.41 o 
   1  -5   6       31.81       32.71      2.75 o 
   2  -5   6      160.25      172.27      6.31 o 
   3  -5   6        3.16        5.25      1.46 o 
   4  -5   6        9.62        7.73      1.81 o 
   5  -5   6       45.08       48.25      3.75 o 
   6  -5   6        0.31        0.18      1.88 o 
   7  -5   6       24.66       20.72      7.97 o 
   8  -5   6       13.24       -0.13      3.56 o 
  -9  -4   6        0.55       -2.44      2.44 o 
  -8  -4   6        0.49        0.66      2.44 o 
  -7  -4   6       29.43       25.89      4.68 o 
  -6  -4   6       65.32       67.34      6.79 o 
  -5  -4   6        1.44        0.65      1.42 o 
  -4  -4   6       95.13       97.23      8.43 o 
  -3  -4   6       19.75       20.91      2.34 o 
  -2  -4   6       89.69       89.21      4.22 o 
  -1  -4   6      342.75      334.57      8.96 o 
   0  -4   6       45.11       48.82      3.12 o 
   1  -4   6      326.08      329.52      8.58 o 
   2  -4   6       20.60       22.76      2.26 o 
   3  -4   6        1.48        1.02      1.09 o 
   4  -4   6       81.49       87.36      4.57 o 
   5  -4   6        0.24       -0.59      1.32 o 
   6  -4   6      112.14      116.50      5.84 o 
   7  -4   6        6.34        6.25      1.84 o 
   8  -4   6        4.18        6.35      2.08 o 
   9  -4   6       14.46        7.12      2.70 o 
  -9  -3   6        0.15       -1.98      3.43 o 
  -8  -3   6        0.28       -1.45      1.45 o 
  -7  -3   6        2.00        1.12      2.44 o 
  -6  -3   6        1.23       -0.72      1.78 o 
  -5  -3   6      127.06      134.61      6.47 o 
  -4  -3   6       33.65       25.40      3.23 o 
  -3  -3   6      122.34      124.56      5.36 o 
  -2  -3   6      355.11      343.60     12.98 o 
  -1  -3   6        3.17        2.04      1.48 o 
   0  -3   6      125.02      133.12      3.60 o 
   1  -3   6        2.49        2.30      0.61 o 
   2  -3   6      101.72      110.06      4.39 o 
   3  -3   6       79.12       85.22      3.99 o 
   4  -3   6        0.87        0.57      0.76 o 
   5  -3   6      153.14      151.18      4.91 o 
   6  -3   6        6.77        7.16      1.41 o 
   7  -3   6        1.43        1.57      1.20 o 
   8  -3   6       10.31       10.67      3.43 o 
   9  -3   6        0.11       -0.53      2.31 o 
  -9  -2   6       12.90       12.06      3.89 o 
  -8  -2   6        0.65        4.28      2.83 o 
  -7  -2   6        5.37        4.13      2.57 o 
  -6  -2   6       26.92       21.35      4.02 o 
  -5  -2   6       18.59       24.38      3.82 o 
  -4  -2   6       60.74       60.33      7.25 o 
  -3  -2   6      132.20      129.21      3.37 o 
  -2  -2   6       30.43       27.95      1.65 o 
  -1  -2   6      107.26      112.31      4.27 o 
   0  -2   6        0.96        0.45      0.58 o 
   1  -2   6      344.05      379.24      6.25 o 
   2  -2   6     1162.19     1177.72     15.41 o 
   3  -2   6       58.73       62.32      1.74 o 
   4  -2   6      240.25      253.47      5.67 o 
   5  -2   6        8.83        8.04      1.28 o 
   6  -2   6        3.60        2.42      1.42 o 
   7  -2   6       65.38       65.78      4.33 o 
   8  -2   6        0.25        0.40      2.17 o 
   9  -2   6       21.53       29.12      5.07 o 
  10  -2   6        0.87       -2.37      2.64 o 
  -9  -1   6       16.07       18.32      4.55 o 
  -8  -1   6       26.94       34.59      5.67 o 
  -7  -1   6       45.56       44.01      6.00 o 
  -6  -1   6        0.22       -2.96      2.96 o 
  -5  -1   6       89.34       76.89      6.52 o 
  -4  -1   6      163.16      159.94      4.29 o 
  -3  -1   6       93.31       95.02      3.68 o 
  -2  -1   6      448.79      444.38     11.10 o 
  -1  -1   6      553.38      530.99     14.99 o 
   0  -1   6      568.07      578.83     13.35 o 
   1  -1   6      765.84      798.86     12.20 o 
   2  -1   6      156.26      155.62      4.01 o 
   3  -1   6      988.43      979.30     12.20 o 
   4  -1   6        1.35        1.44      0.73 o 
   5  -1   6       29.50       26.37      1.52 o 
   6  -1   6      223.92      213.93     15.19 o 
   7  -1   6        3.48        0.53      1.58 o 
   8  -1   6       43.60       33.08      4.68 o 
   9  -1   6        0.22        1.58      2.11 o 
  10  -1   6        1.05       -0.40      2.37 o 
  11  -1   6       15.06       14.89      3.95 o 
  -8   0   6       53.01       49.68      6.39 o 
  -7   0   6        9.88        9.88      3.29 o 
  -6   0   6       29.96       30.37      4.61 o 
  -5   0   6       30.03       32.62      2.52 o 
  -4   0   6        5.07        5.94      1.38 o 
  -3   0   6      140.65      131.60      3.52 o 
  -2   0   6       21.85       19.22      1.98 o 
  -1   0   6      821.31      839.65     14.46 o 
   0   0   6      523.32      503.80      9.72 o 
   1   0   6       43.68       52.27      2.04 o 
   2   0   6      226.27      204.92      3.33 o 
   3   0   6       57.02       45.44      1.56 o 
   4   0   6       88.54       88.79      2.97 o 
   5   0   6      379.27      387.29      7.13 o 
   6   0   6       16.44       13.55      1.94 o 
   7   0   6       35.05       30.33      2.36 o 
   8   0   6        0.60        2.17      1.91 o 
   9   0   6        1.93        0.00      2.17 o 
  10   0   6       42.20       41.90      5.80 o 
  11   0   6        0.80        3.03      2.64 o 
  -8   1   6        0.54        0.86      2.70 o 
  -7   1   6       19.18       21.61      4.41 o 
  -6   1   6        7.42        8.43      3.10 o 
  -5   1   6        0.48        1.51      1.01 o 
  -4   1   6      252.24      246.14      6.82 o 
  -3   1   6       62.51       65.71      2.56 o 
  -2   1   6      129.83      129.44      4.78 o 
  -1   1   6        6.72        9.04      1.32 o 
   0   1   6        0.53        0.69      0.81 o 
   1   1   6       71.62       52.35      1.49 o 
   2   1   6        6.88       11.10      0.57 o 
   3   1   6      204.58      198.93      4.15 o 
   4   1   6      850.21      874.90     13.41 o 
   5   1   6       69.96       67.72      3.07 o 
   6   1   6      188.76      194.34     11.27 o 
   7   1   6      141.75      145.76      5.46 o 
   8   1   6       22.83       20.52      2.29 o 
   9   1   6      116.59      122.75      8.83 o 
  10   1   6        1.59       -2.11      2.77 o 
  11   1   6       10.73       11.60      3.49 o 
  -8   2   6        1.10        6.79      2.90 o 
  -7   2   6       20.09       20.62      4.35 o 
  -6   2   6        0.94       -0.92      2.44 o 
  -5   2   6       54.42       47.97      3.38 o 
  -4   2   6        2.70        1.65      2.11 o 
  -3   2   6       63.55       60.16      5.21 o 
  -2   2   6       34.20       37.54      2.60 o 
  -1   2   6      237.71      245.44     10.57 o 
   0   2   6      505.65      527.93      7.25 o 
   1   2   6      107.42      115.50      3.80 o 
   2   2   6      158.40      164.36      4.55 o 
   3   2   6      729.08      705.97     10.75 o 
   4   2   6       30.90       28.79      2.50 o 
   5   2   6      529.72      551.81     15.15 o 
   6   2   6      209.98      202.80      8.63 o 
   7   2   6      320.03      302.16     11.60 o 
   8   2   6      277.12      261.23      8.24 o 
   9   2   6        0.21       -0.01      2.17 o 
  10   2   6       29.23       31.45      3.36 o 
  11   2   6        0.55        1.78      3.23 o 
  12   2   6        0.65       -2.50      2.50 o 
  -8   3   6        2.91        9.16      3.56 o 
  -7   3   6        7.24       12.91      3.89 o 
  -6   3   6       61.51       75.44      7.18 o 
  -5   3   6        0.38        4.28      2.11 o 
  -4   3   6        9.00        8.96      2.64 o 
  -3   3   6      267.41      277.85     11.86 o 
  -2   3   6      255.60      251.62     15.38 o 
  -1   3   6      238.55      232.49      6.19 o 
   0   3   6      150.59      148.73      4.52 o 
   1   3   6      578.58      562.30     10.67 o 
   2   3   6      271.50      261.92      6.06 o 
   3   3   6        1.16        0.72      0.99 o 
   4   3   6     1445.02     1404.78     29.06 o 
   5   3   6     1051.45     1067.56     17.29 o 
   6   3   6       50.68       54.36      4.48 o 
   7   3   6      194.92      186.46      9.22 o 
   8   3   6        8.41        7.58      2.37 o 
   9   3   6       47.55       40.52      4.74 o 
  10   3   6       29.37       31.13      3.45 o 
  11   3   6        1.20       -0.65      2.67 o 
  12   3   6       23.23       20.29      4.55 o 
  -7   4   6        4.69        6.13      2.83 o 
  -6   4   6       15.32       16.93      4.15 o 
  -5   4   6       35.99       32.55      4.81 o 
  -4   4   6       92.15      104.43      7.77 o 
  -3   4   6       23.39       30.24      4.02 o 
  -2   4   6      410.62      413.44     14.56 o 
  -1   4   6      204.31      198.93      9.36 o 
   0   4   6       35.88       30.32      1.92 o 
   1   4   6      605.79      574.15     10.41 o 
   2   4   6       13.36        9.28      1.19 o 
   3   4   6      363.65      358.18      7.53 o 
   4   4   6      109.44      109.18      5.93 o 
   5   4   6        6.07        5.56      1.26 o 
   6   4   6      122.24      125.12      7.18 o 
   7   4   6       80.72       70.43      5.80 o 
   8   4   6      119.12      126.04      8.30 o 
   9   4   6       37.80       36.83      4.88 o 
  10   4   6        6.02        4.81      2.37 o 
  11   4   6       78.77       81.95      5.65 o 
  12   4   6        0.33       -2.35      2.35 o 
  -7   5   6        0.23        2.57      2.50 o 
  -6   5   6        9.40        9.88      3.43 o 
  -5   5   6       54.63       53.04      6.19 o 
  -4   5   6        0.72       -0.33      1.91 o 
  -3   5   6       51.81       56.79      5.53 o 
  -2   5   6       19.45       19.30      3.29 o 
  -1   5   6       77.76       80.38      5.86 o 
   0   5   6       80.07       86.31      2.86 o 
   1   5   6       13.80       18.73      1.06 o 
   2   5   6      642.81      649.84      8.41 o 
   3   5   6       57.89       51.80      1.68 o 
   4   5   6      376.74      341.49     11.93 o 
   5   5   6       12.73       12.48      1.76 o 
   6   5   6        2.23        1.78      1.65 o 
   7   5   6       94.58      104.96      7.31 o 
   8   5   6       46.69       55.48      5.80 o 
   9   5   6       38.90       42.96      5.47 o 
  10   5   6       51.71       45.59      5.73 o 
  11   5   6        0.27        0.86      2.37 o 
  12   5   6       17.38       20.72      3.31 o 
  -6   6   6        0.31        5.07      2.64 o 
  -5   6   6        0.07        1.71      2.31 o 
  -4   6   6       14.89       10.61      3.03 o 
  -3   6   6       10.75       12.98      2.96 o 
  -2   6   6       23.82       25.04      3.76 o 
  -1   6   6      106.34      108.53      4.54 o 
   0   6   6        8.61        9.56      1.41 o 
   1   6   6       31.81       36.31      4.09 o 
   2   6   6       27.93       31.07      1.81 o 
   3   6   6        5.34        3.64      0.64 o 
   4   6   6      170.14      163.14      6.56 o 
   5   6   6        6.13        4.68      1.42 o 
   6   6   6      222.64      209.85     10.28 o 
   7   6   6      177.70      153.32      9.36 o 
   8   6   6        2.77        3.82      2.57 o 
   9   6   6      150.50      158.79     10.54 o 
  10   6   6        4.58        4.94      2.90 o 
  11   6   6       38.41       42.63      6.06 o 
  12   6   6       42.39       39.20      6.19 o 
  -6   7   6        0.17        2.24      2.31 o 
  -5   7   6        5.53        9.42      3.03 o 
  -4   7   6        3.96        2.96      2.17 o 
  -3   7   6        0.66        4.28      2.17 o 
  -2   7   6       62.33       64.98      4.07 o 
  -1   7   6       14.52       13.05      1.92 o 
   0   7   6      114.04      113.84      5.21 o 
   1   7   6        6.65        6.68      1.48 o 
   2   7   6       55.13       50.85      2.74 o 
   3   7   6      974.28      963.95     12.13 o 
   4   7   6      153.51      134.84     11.10 o 
   5   7   6      287.32      283.35      8.52 o 
   6   7   6       99.54      103.11      5.40 o 
   7   7   6       20.81       22.99      3.76 o 
   8   7   6       83.51       86.11      7.64 o 
   9   7   6        0.55       -1.25      2.50 o 
  10   7   6      123.29      139.42     10.81 o 
  11   7   6       26.78       31.43      5.60 o 
  12   7   6        0.19       -2.70      3.10 o 
  -5   8   6        0.65        0.07      2.50 o 
  -4   8   6        1.15        3.10      2.37 o 
  -3   8   6        0.68       -2.17      2.17 o 
  -2   8   6        1.36        0.29      1.41 o 
  -1   8   6       49.12       51.94      4.65 o 
   0   8   6       57.08       60.20      3.65 o 
   1   8   6      145.40      141.49      5.50 o 
   2   8   6      202.07      200.78      6.16 o 
   3   8   6       45.24       47.85      2.85 o 
   4   8   6      186.78      135.10     56.88 o 
   5   8   6       66.26       72.44      3.31 o 
   6   8   6        7.77       11.60      5.27 o 
   7   8   6       72.16       89.08      7.58 o 
   8   8   6        6.84        2.17      1.91 o 
   9   8   6        5.64        4.22      2.70 o 
  10   8   6        2.76        1.45      2.77 o 
  11   8   6        1.69        6.59      3.43 o 
  12   8   6       13.71       14.56      4.55 o 
  -4   9   6        4.03       10.83      2.61 o 
  -3   9   6        0.32       -2.44      2.50 o 
  -2   9   6        0.53        1.50      2.04 o 
  -1   9   6       10.34       13.11      2.18 o 
   0   9   6       18.74       22.10      2.53 o 
   1   9   6       70.61       67.23      3.89 o 
   2   9   6        0.31        2.24      1.12 o 
   3   9   6       18.27       21.00      1.87 o 
   4   9   6       47.90       45.21      3.80 o 
   5   9   6        0.30        1.53      1.01 o 
   6   9   6       75.83       66.91      4.19 o 
   7   9   6        2.00        2.50      2.17 o 
   8   9   6       17.66       24.18      4.88 o 
   9   9   6        0.22        1.71      2.64 o 
  10   9   6       24.84       24.51      5.14 o 
  11   9   6       28.52       31.76      5.93 o 
  12   9   6        0.52       -0.20      2.77 o 
  -3  10   6       14.35       14.80      2.72 o 
  -2  10   6        3.09        3.86      2.67 o 
  -1  10   6        0.07        0.22      1.71 o 
   0  10   6        6.14        7.76      1.46 o 
   1  10   6        4.90        3.50      1.14 o 
   2  10   6       32.83       33.67      2.50 o 
   3  10   6       19.82       19.58      1.99 o 
   4  10   6       10.24       12.27      1.67 o 
   5  10   6       75.77       52.29     22.45 o 
   6  10   6        0.63        1.93      1.35 o 
   7  10   6       19.69       18.35      2.73 o 
   8  10   6       10.51       15.22      4.15 o 
   9  10   6       21.53       22.47      4.88 o 
  10  10   6       41.06       44.67      6.98 o 
  11  10   6        0.10        3.10      3.03 o 
  -2  11   6        2.37       -0.59      1.91 o 
  -1  11   6        0.93       -2.04      2.04 o 
   0  11   6        1.46        6.39      3.03 o 
   1  11   6       11.49       10.38      2.18 o 
   2  11   6        3.20        2.28      1.57 o 
   3  11   6        2.79        3.09      1.25 o 
   4  11   6       35.92       36.07      2.75 o 
   5  11   6       20.07       18.15      2.16 o 
   6  11   6       20.87       29.03      3.17 o 
   7  11   6       39.76       32.61      9.72 o 
   8  11   6       24.79       23.62      5.67 o 
   9  11   6       68.08       68.33      8.04 o 
  10  11   6        8.73       11.07      3.82 o 
   0  12   6        2.84        5.34      2.24 o 
   1  12   6        4.20        6.79      3.03 o 
   2  12   6        1.36       -2.57      2.57 o 
   3  12   6        4.62        0.97      1.58 o 
   4  12   6        0.07       -0.68      1.63 o 
   5  12   6       15.69       20.75      4.35 o 
   6  12   6       40.23       39.80      5.93 o 
   7  12   6       10.05        9.03      3.76 o 
   8  12   6       23.39       23.19      5.14 o 
   9  12   6        0.87       -0.86      2.90 o 
  10  12   6        9.29        9.29      4.35 o 
   2  13   6        6.70        5.27      3.43 o 
   3  13   6        0.10       -2.77      2.77 o 
   4  13   6        2.28        4.55      2.04 o 
   5  13   6        1.76       -2.17      2.17 o 
   6  13   6        0.85        1.19      2.17 o 
   7  13   6        2.37        2.57      2.64 o 
   8  13   6        0.15       -2.70      2.70 o 
  -5  -9   7        0.68        3.23      2.96 o 
  -4  -9   7       10.12        9.73      2.40 o 
  -3  -9   7        1.34       -1.82      4.84 o 
  -2  -9   7        0.34        7.70      2.21 o 
  -1  -9   7       21.43       17.97      2.86 o 
   0  -9   7        0.62       -1.45      3.46 o 
   1  -9   7       21.66       17.72      4.09 o 
   2  -9   7        2.97       -0.33      2.50 o 
  -6  -8   7        0.05        1.84      2.70 o 
  -5  -8   7        7.23        7.12      3.43 o 
  -4  -8   7        9.60        5.61      2.93 o 
  -3  -8   7       13.60       20.24      3.89 o 
  -2  -8   7       32.53       30.07      7.28 o 
  -1  -8   7        0.10       -0.66      1.61 o 
   0  -8   7        4.68        8.15      2.12 o 
   1  -8   7        0.90        0.67      1.30 o 
   2  -8   7        2.67        1.07      1.53 o 
   3  -8   7        4.05        6.59      3.03 o 
   4  -8   7        0.53        1.52      2.37 o 
  -7  -7   7        3.27       -1.12      2.17 o 
  -6  -7   7       12.64       14.03      3.16 o 
  -5  -7   7       17.03       13.87      4.68 o 
  -4  -7   7       33.22       28.00      5.77 o 
  -3  -7   7      114.55      112.52     10.31 o 
  -2  -7   7        0.54        1.84      1.41 o 
  -1  -7   7       18.42       20.99      2.73 o 
   0  -7   7        0.24       -0.76      1.42 o 
   1  -7   7       12.67       10.95      2.17 o 
   2  -7   7       37.97       35.46      3.47 o 
   3  -7   7        0.21        0.98      2.17 o 
   4  -7   7       10.86       14.63      3.13 o 
   5  -7   7        3.16       10.28      3.36 o 
   6  -7   7        0.15        6.26      3.10 o 
  -7  -6   7       41.04       32.28      5.34 o 
  -6  -6   7       35.27       40.45      5.40 o 
  -5  -6   7       13.27       13.60      2.39 o 
  -4  -6   7       23.55       25.43      4.74 o 
  -3  -6   7        1.45        1.30      2.17 o 
  -2  -6   7       42.33       38.55      3.47 o 
  -1  -6   7        6.51        8.44      2.00 o 
   0  -6   7       13.19       17.50      2.42 o 
   1  -6   7       91.65       86.53      4.90 o 
   2  -6   7        0.50        1.83      1.98 o 
   3  -6   7       19.81       25.98      3.00 o 
   4  -6   7        7.53       10.08      2.05 o 
   5  -6   7        0.92        4.47      1.81 o 
   6  -6   7       33.49       29.23      5.57 o 
   7  -6   7        4.44        1.25      2.50 o 
  -8  -5   7        0.62        5.86      3.36 o 
  -7  -5   7        0.63       -2.96      2.96 o 
  -6  -5   7        1.93        0.59      1.98 o 
  -5  -5   7        2.81        7.53      2.14 o 
  -4  -5   7       15.95       15.53      2.31 o 
  -3  -5   7       21.67       20.89      4.28 o 
  -2  -5   7       43.90       46.62      5.01 o 
  -1  -5   7       10.39        9.48      1.31 o 
   0  -5   7      250.49      255.44      8.22 o 
   1  -5   7       11.16       11.84      1.89 o 
   2  -5   7       11.41       12.06      2.03 o 
   3  -5   7       30.44       36.36      3.14 o 
   4  -5   7        0.36        0.60      2.01 o 
   5  -5   7       51.32       54.08      4.12 o 
   6  -5   7        0.10       -1.74      1.74 o 
   7  -5   7        7.84        5.36      1.91 o 
   8  -5   7        4.39        9.69      3.43 o 
  -8  -4   7        0.17       -1.12      3.03 o 
  -7  -4   7       37.53       35.18      5.80 o 
  -6  -4   7        1.86        0.79      2.11 o 
  -5  -4   7        1.20       -0.97      1.47 o 
  -4  -4   7       54.01       64.17      6.59 o 
  -3  -4   7       48.26       47.70      5.47 o 
  -2  -4   7       47.72       47.29      3.49 o 
  -1  -4   7      266.81      266.46      6.22 o 
   0  -4   7       12.88        8.84      1.15 o 
   1  -4   7      129.55      136.73      6.36 o 
   2  -4   7      144.61      139.49      5.55 o 
   3  -4   7       15.02       18.47      2.26 o 
   4  -4   7      111.65      113.92      5.32 o 
   5  -4   7       14.83       11.46      3.00 o 
   6  -4   7        0.38        1.49      1.59 o 
   7  -4   7        4.51        6.36      1.86 o 
   8  -4   7        0.16       -2.03      2.40 o 
   9  -4   7        5.56        6.79      3.03 o 
  -8  -3   7        4.80        1.84      2.57 o 
  -7  -3   7       15.88       20.56      4.61 o 
  -6  -3   7        0.90       -1.05      2.50 o 
  -5  -3   7      104.51      110.76      8.83 o 
  -4  -3   7       41.73       47.24      5.86 o 
  -3  -3   7       36.90       33.27      4.48 o 
  -2  -3   7      228.59      206.34      6.87 o 
  -1  -3   7       17.64       18.00      1.65 o 
   0  -3   7      161.40      169.66      6.24 o 
   1  -3   7      249.47      261.37      5.24 o 
   2  -3   7       68.14       69.99      4.71 o 
   3  -3   7      140.36      141.80      5.42 o 
   4  -3   7        1.74        1.65      2.17 o 
   5  -3   7       23.07       23.55      4.41 o 
   6  -3   7       20.44       21.05      2.16 o 
   7  -3   7        0.87       -0.26      1.22 o 
   8  -3   7       48.68       51.81      4.35 o 
   9  -3   7        2.18        4.11      1.86 o 
  -8  -2   7       47.12       51.92      6.92 o 
  -7  -2   7       45.33       51.33      6.79 o 
  -6  -2   7       39.41       40.72      5.40 o 
  -5  -2   7       53.98       45.66      5.40 o 
  -4  -2   7       11.78       11.11      2.00 o 
  -3  -2   7       65.54       70.33      4.15 o 
  -2  -2   7        1.23       -0.01      1.11 o 
  -1  -2   7      318.38      325.20      8.29 o 
   0  -2   7      432.33      426.87      8.76 o 
   1  -2   7       16.86       15.66      1.22 o 
   2  -2   7      172.28      180.69      3.76 o 
   3  -2   7        2.71        2.72      1.00 o 
   4  -2   7      140.82      148.21      4.30 o 
   5  -2   7      279.34      295.18      7.72 o 
   6  -2   7        6.07        3.34      1.23 o 
   7  -2   7       96.39       95.08      4.30 o 
   8  -2   7        0.13        0.66      2.17 o 
   9  -2   7        2.50        5.01      2.90 o 
  10  -2   7        5.08        8.89      3.62 o 
  -8  -1   7        0.79        1.05      3.16 o 
  -7  -1   7       24.60       24.38      4.74 o 
  -6  -1   7       13.00        5.80      2.90 o 
  -5  -1   7        0.50        0.66      2.17 o 
  -4  -1   7      103.50      105.59      5.42 o 
  -3  -1   7       10.05       10.24      1.89 o 
  -2  -1   7       49.42       48.26      4.91 o 
  -1  -1   7        3.93        3.35      2.11 o 
   0  -1   7       36.55       38.39      1.90 o 
   1  -1   7      201.09      199.87      4.30 o 
   2  -1   7       12.89       12.08      0.98 o 
   3  -1   7      351.50      353.13      4.83 o 
   4  -1   7      210.04      209.38      4.08 o 
   5  -1   7       27.55       27.71      1.88 o 
   6  -1   7      184.53      187.68      6.41 o 
   7  -1   7        1.89        1.65      1.71 o 
   8  -1   7        3.36        2.44      2.24 o 
   9  -1   7       29.94       22.20      4.28 o 
  10  -1   7        0.06        2.96      2.77 o 
  -8   0   7        3.78        1.32      2.24 o 
  -7   0   7        0.83        1.45      2.64 o 
  -6   0   7        2.35        3.82      2.57 o 
  -5   0   7       13.96        8.10      2.83 o 
  -4   0   7        5.21        1.56      1.52 o 
  -3   0   7       97.81       97.64      6.06 o 
  -2   0   7        0.58        1.05      1.98 o 
  -1   0   7      135.28      129.16      4.81 o 
   0   0   7      193.10      197.63      4.34 o 
   1   0   7      219.48      223.31      4.39 o 
   2   0   7      256.79      244.33      4.47 o 
   3   0   7      320.80      324.83      4.59 o 
   4   0   7        0.43        0.78      0.36 o 
   5   0   7      125.94      123.39      3.80 o 
   6   0   7        6.75        6.71      1.21 o 
   7   0   7       31.81       32.48      4.02 o 
   8   0   7      150.84      147.98      9.16 o 
   9   0   7        1.47       -0.46      2.17 o 
  10   0   7       25.40       27.21      4.88 o 
  11   0   7        0.28        3.95      3.16 o 
  -8   1   7        9.55        7.58      3.23 o 
  -7   1   7        2.39        1.19      2.37 o 
  -6   1   7       34.09       38.08      5.34 o 
  -5   1   7        4.55        7.58      2.96 o 
  -4   1   7       23.76       21.41      3.76 o 
  -3   1   7       88.23       91.68     11.00 o 
  -2   1   7       47.72       47.05      3.17 o 
  -1   1   7      859.02      849.56     15.21 o 
   0   1   7       72.71       71.12      3.38 o 
   1   1   7      119.53      116.63      3.65 o 
   2   1   7      193.57      196.50      2.80 o 
   3   1   7       23.45       25.58      1.03 o 
   4   1   7      421.88      415.71      5.68 o 
   5   1   7       40.81       41.80      3.95 o 
   6   1   7      299.50      303.36      7.73 o 
   7   1   7      299.84      310.88     20.26 o 
   8   1   7        0.22        1.16      1.10 o 
   9   1   7      104.02       86.91      7.45 o 
  10   1   7       14.65       13.31      3.69 o 
  11   1   7        6.92        6.33      3.23 o 
  -7   2   7       27.08       35.71      5.86 o 
  -6   2   7        5.57       10.67      3.36 o 
  -5   2   7       67.26       84.07      7.25 o 
  -4   2   7       43.89       40.85      4.94 o 
  -3   2   7       84.46       81.54      4.38 o 
  -2   2   7      709.86      718.43     14.16 o 
  -1   2   7      125.88      119.98      6.49 o 
   0   2   7      136.29      137.31      4.75 o 
   1   2   7       37.38       29.12      2.12 o 
   2   2   7        0.84        1.75      0.79 o 
   3   2   7      340.44      326.50      9.36 o 
   4   2   7      121.73      128.41      5.60 o 
   5   2   7      409.82      422.52      8.76 o 
   6   2   7      328.67      355.46     12.12 o 
   7   2   7        1.08        1.12      1.08 o 
   8   2   7       73.86       79.63      4.45 o 
   9   2   7       39.31       38.62      5.57 o 
  10   2   7       29.49       28.66      4.81 o 
  11   2   7       39.31       38.61      5.86 o 
  12   2   7        0.25        6.59      3.03 o 
  -7   3   7        1.17        4.48      2.90 o 
  -6   3   7       12.11       13.97      4.15 o 
  -5   3   7       36.94       43.09      5.53 o 
  -4   3   7       73.99       78.60      6.92 o 
  -3   3   7      127.65      123.08      8.10 o 
  -2   3   7        0.32        1.37      1.09 o 
  -1   3   7       12.98       12.30      1.65 o 
   0   3   7      263.37      269.99      6.91 o 
   1   3   7       18.27       17.96      1.67 o 
   2   3   7      478.28      460.78      9.31 o 
   3   3   7      193.60      197.70      5.52 o 
   4   3   7       10.33        1.98      5.63 o 
   5   3   7       30.05       31.18      2.28 o 
   6   3   7       49.53       54.62      4.55 o 
   7   3   7      292.38      292.93     11.93 o 
   8   3   7       31.65       33.27      4.28 o 
   9   3   7        0.29       -0.38      2.27 o 
  10   3   7       53.31       51.66      4.19 o 
  11   3   7        0.96       -2.64      2.64 o 
  12   3   7       10.69       10.01      3.36 o 
  -7   4   7        0.50       -0.66      2.77 o 
  -6   4   7        9.97        8.57      3.16 o 
  -5   4   7        0.15       -2.24      2.24 o 
  -4   4   7       31.47       43.02      5.34 o 
  -3   4   7        0.28       -0.26      2.04 o 
  -2   4   7       32.22       39.93      4.55 o 
  -1   4   7      130.05      133.34      4.84 o 
   0   4   7       19.68       20.33      2.93 o 
   1   4   7      580.75      608.23     11.26 o 
   2   4   7       21.86       25.25      2.70 o 
   3   4   7       77.56       82.17      3.48 o 
   4   4   7       30.52       31.96      3.23 o 
   5   4   7      115.38      118.30      4.58 o 
   6   4   7      220.34      215.39      9.82 o 
   7   4   7       24.41       24.58      3.56 o 
   8   4   7       10.03        9.42      2.57 o 
   9   4   7       14.75       17.26      3.49 o 
  10   4   7        0.51       -1.91      2.24 o 
  11   4   7       42.67       46.67      4.31 o 
  12   4   7        9.16        9.42      3.89 o 
  -6   5   7        0.86        4.09      2.90 o 
  -5   5   7        2.25        4.81      3.16 o 
  -4   5   7        6.21        6.98      2.83 o 
  -3   5   7       56.81       56.93      5.86 o 
  -2   5   7      126.35      135.13      8.50 o 
  -1   5   7       46.37       41.77      4.55 o 
   0   5   7      197.94      181.35      5.25 o 
   1   5   7       55.56       55.32      2.73 o 
   2   5   7       18.08       20.14      1.91 o 
   3   5   7      132.65      131.69      4.41 o 
   4   5   7      277.37      243.31     22.11 o 
   5   5   7      422.19      418.98      9.96 o 
   6   5   7        0.80        2.63      1.30 o 
   7   5   7        1.97        0.99      1.84 o 
   8   5   7      145.70      137.24      8.89 o 
   9   5   7        4.63        4.28      2.44 o 
  10   5   7       67.91       70.70      7.25 o 
  11   5   7       80.94       85.92      8.37 o 
  12   5   7       18.37       16.70      3.20 o 
  -6   6   7        1.73        4.41      2.83 o 
  -5   6   7        9.56        9.69      3.23 o 
  -4   6   7        5.38       12.85      3.43 o 
  -3   6   7        9.13       10.41      2.83 o 
  -2   6   7        1.10       -2.37      2.37 o 
  -1   6   7       95.73       96.20      6.98 o 
   0   6   7       35.48       28.20      3.89 o 
   1   6   7       70.43       70.46      2.91 o 
   2   6   7      398.51      391.55      6.54 o 
   3   6   7       37.26       35.37      1.68 o 
   4   6   7      526.08      298.76    148.64 o 
   5   6   7       93.81       90.90      4.49 o 
   6   6   7        6.24        6.11      1.56 o 
   7   6   7      228.40      246.29     11.86 o 
   8   6   7       23.79       31.69      4.61 o 
   9   6   7      170.06      186.79     11.40 o 
  10   6   7       14.72       11.20      3.89 o 
  11   6   7       10.05        8.96      3.23 o 
  12   6   7       32.40       35.97      5.80 o 
  -5   7   7        6.08        2.04      2.37 o 
  -4   7   7        6.55        6.92      2.96 o 
  -3   7   7        9.10        5.14      3.03 o 
  -2   7   7       11.49        9.82      2.96 o 
  -1   7   7        0.21       -0.53      2.17 o 
   0   7   7       33.48       33.57      2.87 o 
   1   7   7      170.50      167.44      5.24 o 
   2   7   7       92.66       86.24      5.27 o 
   3   7   7      111.72      103.15      5.27 o 
   4   7   7        5.37        5.14      0.81 o 
   5   7   7      189.02      185.00      4.80 o 
   6   7   7      336.92      337.39      9.90 o 
   7   7   7       14.48       14.10      3.23 o 
   8   7   7      100.81      100.94      8.17 o 
   9   7   7       12.60        7.45      3.43 o 
  10   7   7       13.09       18.91      4.55 o 
  11   7   7        2.09       -0.26      2.50 o 
  12   7   7        0.17        0.40      2.64 o 
  -4   8   7        4.12        2.96      2.96 o 
  -3   8   7       13.42       12.32      3.56 o 
  -2   8   7        1.61        1.91      2.37 o 
  -1   8   7        8.81        8.96      3.03 o 
   0   8   7       18.99       20.36      3.95 o 
   1   8   7        0.29       -1.19      2.11 o 
   2   8   7       36.52       35.64      4.74 o 
   3   8   7       71.66       75.11      6.39 o 
   4   8   7       51.61       55.02      2.95 o 
   5   8   7      227.04      233.37      6.38 o 
   6   8   7       20.94       21.24      1.91 o 
   7   8   7       15.46       13.05      3.16 o 
   8   8   7        1.24       -0.40      2.17 o 
   9   8   7        3.13       -0.53      2.64 o 
  10   8   7       16.92       21.28      4.94 o 
  11   8   7        9.51        6.26      3.10 o 
  12   8   7        5.92        7.64      3.76 o 
  -4   9   7        9.20        9.03      3.29 o 
  -3   9   7       11.96       11.99      3.49 o 
  -2   9   7        5.89       11.00      3.29 o 
  -1   9   7       23.23       28.86      4.74 o 
   0   9   7        0.27       -0.07      2.44 o 
   1   9   7       12.56       13.44      3.36 o 
   2   9   7       11.92       15.15      3.49 o 
   3   9   7       80.47       71.82      6.65 o 
   4   9   7      121.95      121.44      5.96 o 
   5   9   7        6.84        5.93      1.72 o 
   6   9   7       81.21       86.26      6.98 o 
   7   9   7        3.55        5.40      2.70 o 
   8   9   7        0.27       -1.98      2.64 o 
   9   9   7       92.49      101.20      9.42 o 
  10   9   7       31.88       36.77      6.19 o 
  11   9   7       24.93       20.49      5.14 o 
  12   9   7        0.18        2.44      2.83 o 
  -3  10   7        4.24        5.76      2.14 o 
  -2  10   7        4.45        4.61      2.44 o 
  -1  10   7        0.47        1.58      2.57 o 
   0  10   7       27.51       27.87      5.07 o 
   1  10   7       11.57        7.97      3.03 o 
   2  10   7        4.76        5.07      2.70 o 
   3  10   7        0.62        0.75      1.53 o 
   4  10   7        1.12        1.84      3.26 o 
   5  10   7       16.96       19.51      2.89 o 
   6  10   7       28.50       32.91      3.52 o 
   7  10   7       63.91       73.66      7.58 o 
   8  10   7       76.15       74.39      7.91 o 
   9  10   7       18.53       20.75      4.74 o 
  10  10   7       34.03       34.72      6.06 o 
  11  10   7       21.67       32.42      6.19 o 
  -1  11   7        1.75       -1.84      2.11 o 
   0  11   7        2.07        0.66      2.83 o 
   1  11   7        0.10       -2.70      2.70 o 
   2  11   7        0.89        2.91      3.00 o 
   3  11   7        3.36       -1.97      2.67 o 
   4  11   7        7.84       10.44      2.45 o 
   5  11   7       10.93       11.52      2.63 o 
   6  11   7        4.49        7.86      2.29 o 
   7  11   7      103.04      110.62      9.62 o 
   8  11   7        5.93        7.58      3.29 o 
   9  11   7        3.62        5.21      4.68 o 
  10  11   7       12.27       18.12      5.14 o 
   0  12   7        0.25        2.50      2.57 o 
   1  12   7        2.85        8.30      3.43 o 
   2  12   7        2.20        2.78      4.22 o 
   3  12   7       27.11       25.13      3.37 o 
   4  12   7        4.93        7.55      2.18 o 
   5  12   7        3.63        5.26      2.21 o 
   6  12   7        5.87        7.31      3.56 o 
   7  12   7        1.12        2.57      2.70 o 
   8  12   7       17.75       13.64      4.35 o 
   9  12   7        7.51        8.24      3.89 o 
   2  13   7        9.82        7.18      3.36 o 
   3  13   7        6.90        3.10      3.36 o 
   4  13   7        6.09        5.06      2.96 o 
   5  13   7        6.19        7.64      3.29 o 
   6  13   7        0.21       -2.90      2.90 o 
   7  13   7        1.33        4.41      2.70 o 
   8  13   7       11.11       18.45      4.61 o 
  -3  -9   8       11.85        1.13      5.17 o 
  -2  -9   8        2.40        2.09      3.23 o 
  -1  -9   8        6.18        1.19      6.06 o 
   0  -9   8        0.62        1.86      1.56 o 
   1  -9   8        0.07       -1.25      2.31 o 
  -5  -8   8        5.63        7.05      3.03 o 
  -4  -8   8       24.43       16.34      3.08 o 
  -3  -8   8        2.00        1.53      1.77 o 
  -2  -8   8       22.68       20.26      7.12 o 
  -1  -8   8        8.10        7.42      2.20 o 
   0  -8   8        3.54        3.70      2.04 o 
   1  -8   8       19.38       16.69      3.00 o 
   2  -8   8        0.06        2.37      4.25 o 
   3  -8   8       11.82        7.64      3.29 o 
  -6  -7   8       11.63        9.05      2.28 o 
  -5  -7   8       33.96       31.77     10.05 o 
  -4  -7   8        1.48       -0.10      3.06 o 
  -3  -7   8       17.30       24.37      3.35 o 
  -2  -7   8        4.64        2.51      2.73 o 
  -1  -7   8       27.26       30.27      3.32 o 
   0  -7   8       41.80       41.54      5.50 o 
   1  -7   8        0.29       -0.56      1.34 o 
   2  -7   8       19.24       22.41      3.00 o 
   3  -7   8        0.08       -1.63      1.63 o 
   4  -7   8        0.32        0.85      1.27 o 
   5  -7   8        5.90        4.02      2.96 o 
  -6  -6   8        0.24       -0.20      2.17 o 
  -5  -6   8        1.42        5.60      3.29 o 
  -4  -6   8       16.17       15.49      4.38 o 
  -3  -6   8        4.49        1.58      2.24 o 
  -2  -6   8        6.92        8.68      4.09 o 
  -1  -6   8       23.21       26.61      3.05 o 
   0  -6   8        0.96       -0.99      1.63 o 
   1  -6   8       11.70       11.63      2.21 o 
   2  -6   8        3.77        4.87      2.73 o 
   3  -6   8        2.85        4.46      1.67 o 
   4  -6   8       36.05       33.98      3.56 o 
   5  -6   8        0.31       -3.16      4.22 o 
   6  -6   8        3.52        2.04      1.72 o 
  -7  -5   8        3.36        1.65      2.57 o 
  -6  -5   8       14.15       14.63      3.76 o 
  -5  -5   8       12.37       11.16      2.54 o 
  -4  -5   8       19.47       20.78      2.83 o 
  -3  -5   8        0.48        1.50      1.15 o 
  -2  -5   8       28.65       24.88      3.17 o 
  -1  -5   8        1.33        0.97      1.51 o 
   0  -5   8       87.70       92.52      5.04 o 
   1  -5   8       18.89       23.54      3.33 o 
   2  -5   8       24.28       29.47      2.93 o 
   3  -5   8      196.81      206.62      7.73 o 
   4  -5   8        2.31        2.17      3.99 o 
   5  -5   8       13.79       14.90      4.22 o 
   6  -5   8        0.13       -1.16      2.54 o 
   7  -5   8        0.06       -1.26      1.46 o 
  -7  -4   8        6.93        8.70      3.36 o 
  -6  -4   8       65.64       61.21      7.05 o 
  -5  -4   8        0.40       -1.15      2.27 o 
  -4  -4   8        5.64        5.81      2.54 o 
  -3  -4   8       43.50       34.49      6.42 o 
  -2  -4   8        0.39       -0.17      0.95 o 
  -1  -4   8      196.80      206.51      7.12 o 
   0  -4   8      149.45      147.38      6.07 o 
   1  -4   8      142.28      142.22      8.70 o 
   2  -4   8      122.03      123.16     14.23 o 
   3  -4   8        0.46        0.05      1.23 o 
   4  -4   8       72.69       80.75      4.69 o 
   5  -4   8       24.94       24.42      3.23 o 
   6  -4   8        0.98        0.58      1.29 o 
   7  -4   8       18.07       19.48      2.86 o 
   8  -4   8        0.28        4.55      1.97 o 
  -7  -3   8       33.91       43.55      6.26 o 
  -6  -3   8       18.65       17.92      4.28 o 
  -5  -3   8        2.90        1.02      1.79 o 
  -4  -3   8       44.24       41.99      6.09 o 
  -3  -3   8       37.97       34.44      3.30 o 
  -2  -3   8       80.69       81.46      4.53 o 
  -1  -3   8       33.16       29.91      2.10 o 
   0  -3   8       41.06       41.17      2.24 o 
   1  -3   8      177.67      187.10      6.40 o 
   2  -3   8       31.94       31.95      2.64 o 
   3  -3   8       17.94       17.67      2.12 o 
   4  -3   8       88.19       97.09      6.49 o 
   5  -3   8        4.94        3.80      1.64 o 
   6  -3   8       57.82       62.09      4.23 o 
   7  -3   8        0.86       -3.46      3.76 o 
   8  -3   8       10.94        7.14      2.16 o 
   9  -3   8        5.06        5.90      1.83 o 
  -7  -2   8        0.11       -2.90      2.90 o 
  -6  -2   8        2.76        0.86      2.24 o 
  -5  -2   8       83.48       75.24      7.18 o 
  -4  -2   8        0.20        1.05      1.44 o 
  -3  -2   8      107.59      118.83      6.09 o 
  -2  -2   8       14.75       14.19      2.37 o 
  -1  -2   8       82.54       72.86      3.35 o 
   0  -2   8        1.72        1.90      0.81 o 
   1  -2   8       38.13       35.92      1.92 o 
   2  -2   8      204.64      213.48      9.65 o 
   3  -2   8       14.16       12.10      1.64 o 
   4  -2   8        0.33        1.31      1.03 o 
   5  -2   8      134.31      140.74      6.26 o 
   6  -2   8        0.98       -0.36      1.00 o 
   7  -2   8       32.94       33.83      2.64 o 
   8  -2   8       24.87       21.43      4.09 o 
   9  -2   8        5.89        6.69      2.11 o 
  10  -2   8       12.76       12.23      2.62 o 
  -7  -1   8        6.78       11.13      4.02 o 
  -6  -1   8       27.92       27.21      4.74 o 
  -5  -1   8        3.21        6.13      2.83 o 
  -4  -1   8       16.51       12.99      2.31 o 
  -3  -1   8        1.49       -0.30      1.21 o 
  -2  -1   8       21.13       25.94      2.63 o 
  -1  -1   8       22.18       20.89      4.02 o 
   0  -1   8       37.45       35.55      1.98 o 
   1  -1   8      196.15      205.43      4.63 o 
   2  -1   8      152.01      153.69      3.70 o 
   3  -1   8        0.38        0.74      0.79 o 
   4  -1   8      126.21      134.00      3.14 o 
   5  -1   8       84.86       86.74      3.34 o 
   6  -1   8      148.93      139.67      4.69 o 
   7  -1   8       70.22       65.38      5.53 o 
   8  -1   8       10.23       10.48      3.10 o 
   9  -1   8       69.90       70.83      7.18 o 
  10  -1   8        0.74        0.33      2.37 o 
  -7   0   8       17.49       29.32      5.34 o 
  -6   0   8        1.53        0.66      2.57 o 
  -5   0   8       27.97       24.18      4.55 o 
  -4   0   8       28.22       36.09      3.49 o 
  -3   0   8        1.86        1.02      1.35 o 
  -2   0   8      269.44      261.97      8.08 o 
  -1   0   8      332.43      318.84      8.59 o 
   0   0   8      335.43      334.43      6.22 o 
   1   0   8       50.86       54.96      2.09 o 
   2   0   8       11.89       13.38      1.09 o 
   3   0   8      644.83      664.40     10.64 o 
   4   0   8       19.25       16.69      0.97 o 
   5   0   8      288.71      283.83      5.06 o 
   6   0   8      316.21      317.97      8.82 o 
   7   0   8        1.10        1.52      1.71 o 
   8   0   8       52.81       54.16      5.60 o 
   9   0   8        0.17        0.72      1.91 o 
  10   0   8       26.12       22.01      4.35 o 
  11   0   8       13.77        8.30      3.43 o 
  -7   1   8        1.41        1.05      2.24 o 
  -6   1   8       16.04       18.45      4.35 o 
  -5   1   8       24.59       32.48      5.21 o 
  -4   1   8       68.84       76.43      6.92 o 
  -3   1   8      221.97      217.89      9.36 o 
  -2   1   8       24.72       25.76      2.63 o 
  -1   1   8      493.75      483.18     18.05 o 
   0   1   8      112.86      109.87      3.04 o 
   1   1   8       19.53       19.26      1.02 o 
   2   1   8      665.10      590.76     39.77 o 
   3   1   8       88.84       80.81      1.85 o 
   4   1   8       58.92       56.14      2.16 o 
   5   1   8        1.60        2.05      0.82 o 
   6   1   8        2.22        1.95      2.21 o 
   7   1   8       82.53       89.84      4.21 o 
   8   1   8        6.64        3.82      2.04 o 
   9   1   8       28.51       26.62      4.41 o 
  10   1   8       46.57       42.17      5.73 o 
  11   1   8        1.00       -3.03      3.03 o 
  -7   2   8        4.09        4.41      3.03 o 
  -6   2   8        1.12        3.89      3.16 o 
  -5   2   8        9.03       10.74      3.56 o 
  -4   2   8       97.76       98.90      7.97 o 
  -3   2   8       63.94       65.65      4.17 o 
  -2   2   8       14.97       21.09      3.79 o 
  -1   2   8       13.21       12.77      1.84 o 
   0   2   8      165.57      166.38      5.70 o 
   1   2   8      302.75      318.17     12.75 o 
   2   2   8        2.38        1.39      0.99 o 
   3   2   8       37.26       40.03      2.54 o 
   4   2   8       13.61       14.57      2.14 o 
   5   2   8      287.59      277.67      8.94 o 
   6   2   8       24.68       27.19      2.23 o 
   7   2   8       51.75       54.67      3.47 o 
   8   2   8       44.26       44.86      3.31 o 
   9   2   8       31.56       33.67      4.61 o 
  10   2   8        0.74        0.86      2.17 o 
  11   2   8       34.41       23.32      4.68 o 
  -6   3   8        0.77        2.57      2.83 o 
  -5   3   8        9.50       10.54      3.10 o 
  -4   3   8        2.39       -1.38      2.11 o 
  -3   3   8       21.62       17.79      3.82 o 
  -2   3   8       66.09       70.40      4.03 o 
  -1   3   8       17.06       18.23      2.11 o 
   0   3   8      362.26      361.85      8.83 o 
   1   3   8       15.39       14.46      2.87 o 
   2   3   8        0.99        0.40      0.84 o 
   3   3   8       91.83       93.89      3.93 o 
   4   3   8       60.45       60.53      3.18 o 
   5   3   8      381.73      372.60     14.03 o 
   6   3   8        0.42        1.65      1.65 o 
   7   3   8      161.55      163.07      8.70 o 
   8   3   8       68.04       65.29      5.67 o 
   9   3   8       11.57       10.38      2.77 o 
  10   3   8       74.92       84.60      7.71 o 
  11   3   8       14.43       13.84      3.89 o 
  12   3   8       11.97       16.41      4.22 o 
  -6   4   8       10.48       12.32      4.02 o 
  -5   4   8        0.67       -1.05      2.44 o 
  -4   4   8        6.55        7.12      3.23 o 
  -3   4   8        8.44        8.17      3.16 o 
  -2   4   8       37.60       34.59      4.55 o 
  -1   4   8       63.42       67.47      3.69 o 
   0   4   8        0.51        0.50      0.89 o 
   1   4   8      341.35      316.22     18.98 o 
   2   4   8      159.12      149.09      5.07 o 
   3   4   8      104.24      106.15      4.23 o 
   4   4   8     1051.67      991.05     16.89 o 
   5   4   8      394.75      396.25     12.91 o 
   6   4   8       48.85       50.48      3.22 o 
   7   4   8       19.80       20.56      3.29 o 
   8   4   8       27.67       23.52      3.76 o 
   9   4   8       91.59       93.30      7.58 o 
  10   4   8        5.58        5.45      1.84 o 
  11   4   8       18.70       20.69      4.61 o 
  12   4   8       35.75       32.09      5.60 o 
  -6   5   8        0.41        4.09      3.29 o 
  -5   5   8        7.04        8.70      3.36 o 
  -4   5   8       13.68       10.48      3.89 o 
  -3   5   8        0.45        1.65      2.37 o 
  -2   5   8        1.31        0.00      2.17 o 
  -1   5   8        0.24        0.72      2.17 o 
   0   5   8       89.13       91.94      5.50 o 
   1   5   8      505.87      488.13     10.19 o 
   2   5   8      231.17      216.93      6.22 o 
   3   5   8      338.48      324.32      7.91 o 
   4   5   8       44.91       42.93      3.69 o 
   5   5   8       89.01       81.63      5.80 o 
   6   5   8      134.18      134.17      5.60 o 
   7   5   8        0.33        0.00      2.11 o 
   8   5   8      250.79      253.86     12.58 o 
   9   5   8        5.84        5.73      2.50 o 
  10   5   8        4.29        0.33      2.04 o 
  11   5   8       15.30       11.13      3.49 o 
  12   5   8        0.08        7.58      3.49 o 
  -5   6   8        1.66        1.78      2.31 o 
  -4   6   8        0.46        0.00      2.64 o 
  -3   6   8       17.88       23.92      4.55 o 
  -2   6   8        1.25       -1.78      2.24 o 
  -1   6   8       45.24       42.30      5.07 o 
   0   6   8       28.70       35.78      4.48 o 
   1   6   8        4.78        4.81      2.31 o 
   2   6   8      299.83      291.78      7.41 o 
   3   6   8        3.64        4.13      1.12 o 
   4   6   8        5.92        5.49      1.26 o 
   5   6   8      144.46      150.40      6.04 o 
   6   6   8       70.14       72.07      4.30 o 
   7   6   8       95.56       96.85      7.51 o 
   8   6   8        6.76        1.25      2.44 o 
   9   6   8       30.66       34.72      5.27 o 
  10   6   8        8.76        6.79      3.23 o 
  11   6   8       10.94        6.52      3.10 o 
  12   6   8       11.18        3.03      2.96 o 
  -4   7   8        5.22        9.75      3.29 o 
  -3   7   8       14.31       19.57      4.28 o 
  -2   7   8       65.91       60.09      6.39 o 
  -1   7   8       14.24       14.76      3.29 o 
   0   7   8        0.21        3.10      2.24 o 
   1   7   8        2.44        5.07      2.37 o 
   2   7   8        0.35       -1.19      1.91 o 
   3   7   8       58.37       59.96      5.47 o 
   4   7   8      147.07      145.34      5.06 o 
   5   7   8       74.72       77.36      4.15 o 
   6   7   8      111.04      109.82      5.49 o 
   7   7   8        1.84        2.57      2.44 o 
   8   7   8        4.68        1.98      2.31 o 
   9   7   8      120.36      106.47      8.83 o 
  10   7   8       15.47       24.84      5.01 o 
  11   7   8       13.90       18.25      4.81 o 
  12   7   8        1.50        4.68      2.96 o 
  -4   8   8        8.93        9.42      3.23 o 
  -3   8   8        4.45        0.20      2.64 o 
  -2   8   8       16.10       15.75      3.69 o 
  -1   8   8        4.28        6.19      2.83 o 
   0   8   8       27.04       25.17      4.48 o 
   1   8   8        2.65        1.45      2.04 o 
   2   8   8       26.36       24.44      4.28 o 
   3   8   8      137.75      127.95      8.37 o 
   4   8   8        0.28       -1.65      2.04 o 
   5   8   8       59.83       61.12      4.26 o 
   6   8   8       46.31       46.75      3.84 o 
   7   8   8      121.83      127.76      9.29 o 
   8   8   8      115.98      120.51      9.49 o 
   9   8   8        2.10        2.83      2.83 o 
  10   8   8      112.45      118.14     10.21 o 
  11   8   8        5.39        5.34      3.23 o 
  12   8   8        0.09       -3.56      3.56 o 
  -3   9   8        0.32        6.00      2.83 o 
  -2   9   8        0.12       -1.91      2.57 o 
  -1   9   8       23.91       33.27      5.27 o 
   0   9   8        1.75        2.70      2.24 o 
   1   9   8       30.07       27.47      4.61 o 
   2   9   8       22.05       25.37      4.48 o 
   3   9   8        2.13       -0.79      2.04 o 
   4   9   8        6.25        7.84      3.10 o 
   5   9   8        0.71        3.57      1.79 o 
   6   9   8       98.46       97.07      5.74 o 
   7   9   8       94.74       98.30      8.57 o 
   8   9   8        7.88        8.70      3.10 o 
   9   9   8       18.55       15.09      4.55 o 
  10   9   8        3.50        0.86      2.96 o 
  11   9   8       11.31       12.19      4.15 o 
  -2  10   8        1.63        1.25      2.70 o 
  -1  10   8        3.48        6.46      2.77 o 
   0  10   8        4.12        7.05      3.36 o 
   1  10   8        0.13        0.86      2.57 o 
   2  10   8        0.59        3.95      2.70 o 
   3  10   8       22.28       20.82      4.41 o 
   4  10   8       24.16       23.21      3.03 o 
   5  10   8        0.61        1.73      1.76 o 
   6  10   8        3.97        2.74      2.93 o 
   7  10   8        0.23       -0.66      2.57 o 
   8  10   8       20.40       21.94      4.48 o 
   9  10   8        6.95       13.90      4.15 o 
  10  10   8        4.68        9.82      4.22 o 
  11  10   8       59.06       53.96      7.97 o 
  -1  11   8        2.58       -0.99      2.37 o 
   0  11   8       12.87        9.29      3.76 o 
   1  11   8        0.25        3.23      2.77 o 
   2  11   8       22.01       15.55      4.09 o 
   3  11   8       22.25       21.99      5.83 o 
   4  11   8       17.99       20.79      3.00 o 
   5  11   8        7.39       10.15      2.40 o 
   6  11   8        5.41        1.16      3.72 o 
   7  11   8       24.25       18.51      4.48 o 
   8  11   8        6.00        9.36      3.76 o 
   9  11   8       23.42       33.73      5.86 o 
  10  11   8       37.47       41.11      6.92 o 
   1  12   8       33.41       36.57      5.86 o 
   2  12   8        3.37        3.85      2.03 o 
   3  12   8        3.87        5.33      3.56 o 
   4  12   8       11.35       16.67      2.94 o 
   5  12   8       12.77       11.35      2.82 o 
   6  12   8       18.03       19.78      3.45 o 
   7  12   8       10.36       15.35      4.28 o 
   8  12   8       12.95       10.61      4.15 o 
   9  12   8        4.90        4.81      3.62 o 
   3  13   8        2.93        4.40      3.69 o 
   4  13   8        3.93       11.90      6.95 o 
   5  13   8       12.07       15.46      3.23 o 
   6  13   8        3.38        3.62      2.77 o 
   7  13   8        0.06        2.37      2.70 o 
   8  13   8        2.60       -0.33      2.57 o 
  -3  -8   9        3.60       -3.43      3.43 o 
  -2  -8   9        3.50        8.92      4.41 o 
  -1  -8   9       19.03       12.51      2.80 o 
   0  -8   9        0.16       -0.45      1.91 o 
   1  -8   9       15.09       19.77      2.95 o 
   2  -8   9        0.78        5.58      2.03 o 
  -4  -7   9        0.06       -0.50      1.58 o 
  -3  -7   9       14.39       17.27      3.59 o 
  -2  -7   9        9.52       15.26      2.65 o 
  -1  -7   9        2.01        1.19      3.92 o 
   0  -7   9       19.53       20.50      2.90 o 
   1  -7   9        0.41        1.07      2.90 o 
   2  -7   9        5.62        8.51      2.96 o 
   3  -7   9       14.27       13.21      2.96 o 
   4  -7   9        0.22        2.70      1.68 o 
  -5  -6   9        1.78       -3.49      3.49 o 
  -4  -6   9       18.41       15.28      2.74 o 
  -3  -6   9       26.87       26.92      5.50 o 
  -2  -6   9        1.80       -0.60      1.42 o 
  -1  -6   9       41.51       40.07      3.72 o 
   0  -6   9       27.25       24.74      8.01 o 
   1  -6   9        9.05        8.45      2.22 o 
   2  -6   9       25.43       29.50      3.21 o 
   3  -6   9        1.00       -0.79      3.13 o 
   4  -6   9       33.21       34.16      4.55 o 
   5  -6   9        0.93        0.68      1.71 o 
   6  -6   9        0.48        1.71      2.24 o 
  -6  -5   9       19.09       19.90      4.35 o 
  -5  -5   9       20.20       25.38      3.64 o 
  -4  -5   9       11.15        8.79      1.91 o 
  -3  -5   9        0.13        1.54      1.61 o 
  -2  -5   9       50.40       51.14      4.17 o 
  -1  -5   9        0.13        2.17      1.58 o 
   0  -5   9       35.89       39.54      3.53 o 
   1  -5   9       60.78       59.14      4.19 o 
   2  -5   9        0.35        0.64      1.38 o 
   3  -5   9       39.33       42.42      3.64 o 
   4  -5   9        6.74        4.56      1.79 o 
   5  -5   9       15.84       14.53      3.49 o 
   6  -5   9       24.62       20.91      5.40 o 
   7  -5   9        0.78        0.44      1.84 o 
  -6  -4   9       13.11        6.65      3.49 o 
  -5  -4   9        1.53        1.57      1.91 o 
  -4  -4   9        0.24       -1.01      1.92 o 
  -3  -4   9       55.81       49.37      5.02 o 
  -2  -4   9        1.99        2.11      1.10 o 
  -1  -4   9        8.96        3.80      1.88 o 
   0  -4   9        3.78        4.52      1.98 o 
   1  -4   9        3.68        4.02      2.31 o 
   2  -4   9       43.06       43.87      4.35 o 
   3  -4   9        6.44       10.19      3.06 o 
   4  -4   9       16.25       21.28      2.68 o 
   5  -4   9       49.38       57.16      4.31 o 
   6  -4   9        1.36        2.50      1.66 o 
   7  -4   9        8.83       10.22      2.31 o 
   8  -4   9        3.37        3.10      2.64 o 
  -6  -3   9        4.14       -0.86      2.24 o 
  -5  -3   9        0.85        1.32      1.72 o 
  -4  -3   9       19.72       24.48      3.21 o 
  -3  -3   9        0.18        1.24      1.54 o 
  -2  -3   9        5.71        3.85      1.15 o 
  -1  -3   9       39.34       36.91      2.40 o 
   0  -3   9       42.66       35.44      2.95 o 
   1  -3   9       73.42       74.25      4.18 o 
   2  -3   9       24.18       27.28      2.58 o 
   3  -3   9        4.17        3.38      1.58 o 
   4  -3   9       43.76       53.01      3.72 o 
   5  -3   9        5.30        2.76      1.49 o 
   6  -3   9       32.79       39.44      3.62 o 
   7  -3   9        3.10        2.63      1.55 o 
   8  -3   9        4.03       -1.05      2.24 o 
  -6  -2   9        5.69        9.69      3.95 o 
  -5  -2   9       51.29       50.07      6.39 o 
  -4  -2   9        1.84        2.23      1.81 o 
  -3  -2   9       10.87        8.47      2.34 o 
  -2  -2   9      128.96      123.42     10.51 o 
  -1  -2   9       52.57       52.01      3.16 o 
   0  -2   9      132.23      129.53     11.20 o 
   1  -2   9        3.76        3.45      0.86 o 
   2  -2   9       26.38       31.55      2.54 o 
   3  -2   9       19.68       20.46      2.09 o 
   4  -2   9        3.66        1.73      1.08 o 
   5  -2   9      141.69      144.10      5.98 o 
   6  -2   9       59.12       55.97      3.14 o 
   7  -2   9       13.43       10.02      1.72 o 
   8  -2   9       44.53       38.21      5.04 o 
   9  -2   9        5.91        4.18      1.94 o 
  -6  -1   9       10.37       15.48      3.76 o 
  -5  -1   9       15.04       13.57      3.56 o 
  -4  -1   9       64.54       64.40      8.93 o 
  -3  -1   9       89.88       96.93      8.70 o 
  -2  -1   9       23.48       21.39      2.60 o 
  -1  -1   9      209.59      205.17      5.40 o 
   0  -1   9       92.58       93.55      3.29 o 
   1  -1   9        0.83        1.24      0.62 o 
   2  -1   9      117.24      125.92      3.48 o 
   3  -1   9       19.99       21.82      1.97 o 
   4  -1   9      140.64      145.55      5.35 o 
   5  -1   9       59.14       67.26      2.97 o 
   6  -1   9       20.15       21.74      1.95 o 
   7  -1   9      122.80      118.78     13.51 o 
   8  -1   9        0.29       -1.47      1.47 o 
   9  -1   9       21.18       22.48      3.07 o 
  10  -1   9        9.93        7.28      2.21 o 
  -6   0   9        0.26        2.11      2.37 o 
  -5   0   9       18.37       21.22      4.48 o 
  -4   0   9      104.56      107.09      5.98 o 
  -3   0   9        3.34        2.24      1.57 o 
  -2   0   9       86.38       84.84      4.81 o 
  -1   0   9        9.85       10.21      1.84 o 
   0   0   9       15.63       17.13      2.14 o 
   1   0   9      203.73      211.40      6.61 o 
   2   0   9       38.03       37.59      2.56 o 
   3   0   9      407.19      423.17      9.16 o 
   4   0   9        2.33        2.38      0.89 o 
   5   0   9       11.77        9.27      1.10 o 
   6   0   9       63.33       69.04      3.99 o 
   7   0   9        1.47        0.02      1.31 o 
   8   0   9       26.10       23.42      4.88 o 
   9   0   9        3.87        3.10      2.17 o 
  10   0   9        0.92        9.62      3.29 o 
  -6   1   9        4.19        4.88      3.43 o 
  -5   1   9        2.11        1.25      2.77 o 
  -4   1   9        0.50        9.49      3.56 o 
  -3   1   9       44.99       44.49      3.75 o 
  -2   1   9        4.91        5.40      1.65 o 
  -1   1   9       51.56       57.32      3.68 o 
   0   1   9      226.28      229.33      7.26 o 
   1   1   9       65.04       69.03      3.71 o 
   2   1   9       86.01       88.47      3.99 o 
   3   1   9        7.78        8.69      1.40 o 
   4   1   9       15.79       16.74      1.23 o 
   5   1   9       55.04       53.79      3.41 o 
   6   1   9       19.29       15.05      1.54 o 
   7   1   9        8.27        7.25      1.71 o 
   8   1   9       12.34       12.32      3.03 o 
   9   1   9        0.99       -2.31      2.31 o 
  10   1   9       16.94       16.74      3.69 o 
  11   1   9        0.47       -0.53      2.37 o 
  -6   2   9        1.71       -3.69      3.69 o 
  -5   2   9        0.10       -0.59      2.64 o 
  -4   2   9       10.69       14.10      3.62 o 
  -3   2   9        7.00        6.37      1.80 o 
  -2   2   9       13.87       16.88      2.34 o 
  -1   2   9      286.82      273.29     13.08 o 
   0   2   9       65.46       63.59      3.75 o 
   1   2   9       68.25       66.25      3.65 o 
   2   2   9       12.80       11.68      1.72 o 
   3   2   9       15.54       18.31      1.93 o 
   4   2   9      439.58      446.56      7.50 o 
   5   2   9        4.90        5.06      0.87 o 
   6   2   9       69.69       77.54      3.25 o 
   7   2   9       26.94       30.31      2.60 o 
   8   2   9        0.64        2.11      1.91 o 
   9   2   9       72.83       64.31      6.19 o 
  10   2   9        3.65        7.05      3.03 o 
  11   2   9       40.40       30.97      5.21 o 
  -6   3   9        0.13       -1.12      2.77 o 
  -5   3   9       15.80       17.20      4.48 o 
  -4   3   9       10.79       11.60      3.69 o 
  -3   3   9       17.50       11.46      3.49 o 
  -2   3   9       36.60       36.25      3.95 o 
  -1   3   9       14.88       13.65      1.97 o 
   0   3   9       96.48       94.72      4.50 o 
   1   3   9       84.12       80.77      3.96 o 
   2   3   9      188.60      179.89      9.98 o 
   3   3   9      304.21      293.93      7.82 o 
   4   3   9        5.39        4.78      1.36 o 
   5   3   9      278.02      289.48      7.81 o 
   6   3   9      108.03      113.99      4.67 o 
   7   3   9       41.42       42.76      4.55 o 
   8   3   9      154.32      153.38      6.33 o 
   9   3   9       25.95       23.40      2.82 o 
  10   3   9       36.97       37.56      5.40 o 
  11   3   9        7.98        6.52      3.23 o 
  -5   4   9        0.35       -0.33      2.44 o 
  -4   4   9        7.45        5.14      3.10 o 
  -3   4   9       22.04       23.06      4.22 o 
  -2   4   9        6.29        9.82      3.49 o 
  -1   4   9        1.53        3.44      1.39 o 
   0   4   9       34.63       32.49      2.68 o 
   1   4   9      111.32      105.02      4.57 o 
   2   4   9      161.35      152.10      5.51 o 
   3   4   9       34.13       31.89      2.52 o 
   4   4   9      160.41      148.83      5.70 o 
   5   4   9      170.30      170.17     11.33 o 
   6   4   9       53.37       54.91      3.45 o 
   7   4   9      284.24      276.86     12.32 o 
   8   4   9       27.44       30.57      4.28 o 
   9   4   9        8.07        5.21      2.44 o 
  10   4   9        3.94        6.36      2.03 o 
  11   4   9       10.83       11.27      3.76 o 
  12   4   9        5.32        4.74      3.29 o 
  -5   5   9        0.05        2.77      2.96 o 
  -4   5   9        0.15        3.82      2.64 o 
  -3   5   9        0.72       -1.05      2.50 o 
  -2   5   9       63.77       65.76      6.65 o 
  -1   5   9       40.72       36.90      4.74 o 
   0   5   9        0.29       -1.01      1.78 o 
   1   5   9       64.90       65.46      3.55 o 
   2   5   9        1.33        0.61      0.97 o 
   3   5   9      176.89      171.88      5.86 o 
   4   5   9      210.31      211.10      7.31 o 
   5   5   9       52.67       53.28      3.35 o 
   6   5   9      267.73      257.19      8.10 o 
   7   5   9        2.46        3.49      2.31 o 
   8   5   9        5.12        6.00      2.44 o 
   9   5   9        1.40        0.79      1.84 o 
  10   5   9        0.16        5.86      2.83 o 
  11   5   9       23.10       24.59      5.27 o 
  12   5   9        4.42        1.38      2.44 o 
  -4   6   9        0.24       -0.13      2.24 o 
  -3   6   9       35.34       34.06      5.27 o 
  -2   6   9       54.69       51.99      6.13 o 
  -1   6   9       28.64       24.25      4.35 o 
   0   6   9       19.54       23.98      4.15 o 
   1   6   9       10.17       12.12      3.03 o 
   2   6   9      131.85      140.67      6.49 o 
   3   6   9       14.59       15.11      2.21 o 
   4   6   9       42.64       40.90      2.90 o 
   5   6   9      143.91      137.59      5.42 o 
   6   6   9        0.40        1.74      1.42 o 
   7   6   9       12.63       13.24      2.26 o 
   8   6   9       44.80       37.03      5.07 o 
   9   6   9       23.93       24.11      4.48 o 
  10   6   9       54.38       52.31      6.65 o 
  11   6   9       15.03       21.08      4.55 o 
  12   6   9        9.17        6.66      2.41 o 
  -4   7   9       22.92       31.56      5.73 o 
  -3   7   9        3.13        2.96      2.11 o 
  -2   7   9        4.11        3.49      2.77 o 
  -1   7   9       35.43       34.52      5.07 o 
   0   7   9       15.69       25.56      4.35 o 
   1   7   9       34.93       35.12      4.81 o 
   2   7   9       65.94       58.11      5.80 o 
   3   7   9        1.45        1.71      2.17 o 
   4   7   9        2.95        4.35      1.42 o 
   5   7   9        4.56        2.83      1.32 o 
   6   7   9       41.74       40.80      2.67 o 
   7   7   9      208.87      207.24      8.05 o 
   8   7   9       50.35       63.65      6.65 o 
   9   7   9      115.07      124.33      9.69 o 
  10   7   9        6.55        3.23      2.70 o 
  11   7   9       31.91       21.61      5.14 o 
  12   7   9       39.58       44.80      6.72 o 
  -3   8   9        0.23       -0.79      2.44 o 
  -2   8   9        8.80        8.37      3.49 o 
  -1   8   9        6.16        6.46      3.36 o 
   0   8   9       10.97       10.67      3.23 o 
   1   8   9        0.90        0.13      2.04 o 
   2   8   9        0.23        3.03      2.50 o 
   3   8   9       44.23       50.73      5.60 o 
   4   8   9       19.24       16.47      3.56 o 
   5   8   9       47.28       48.51      3.96 o 
   6   8   9       85.66       80.67      3.68 o 
   7   8   9       11.80       11.62      2.47 o 
   8   8   9       67.50       72.61      7.58 o 
   9   8   9       12.30       13.38      4.15 o 
  10   8   9       36.84       44.61      6.59 o 
  11   8   9       10.96       15.81      4.61 o 
  12   8   9        5.33        5.53      3.69 o 
  -2   9   9        0.10       -3.16      3.16 o 
  -1   9   9        8.53        6.52      2.96 o 
   0   9   9        4.94        5.93      2.96 o 
   1   9   9        0.15        3.69      2.70 o 
   2   9   9        3.78        3.10      2.50 o 
   3   9   9       37.73       37.09      5.01 o 
   4   9   9       99.05       93.16      7.97 o 
   5   9   9       29.46       33.70      3.56 o 
   6   9   9        0.26        2.14      1.84 o 
   7   9   9        5.67        5.14      2.11 o 
   8   9   9        5.61        3.89      2.24 o 
   9   9   9       19.51       21.81      4.88 o 
  10   9   9       28.37       30.97      5.86 o 
  11   9   9        0.44        3.69      3.43 o 
  -1  10   9        6.16       11.27      3.69 o 
   0  10   9       22.86       28.07      5.21 o 
   1  10   9       55.66       64.70      7.25 o 
   2  10   9       18.17       19.30      4.48 o 
   3  10   9       42.63       39.33      6.00 o 
   4  10   9       57.84       60.03      4.68 o 
   5  10   9        0.44        1.32      1.92 o 
   6  10   9       36.94       36.31      4.48 o 
   7  10   9       10.67       11.78      4.45 o 
   8  10   9        5.61        9.29      3.36 o 
   9  10   9        8.75        9.95      3.49 o 
  10  10   9        0.27        0.46      2.57 o 
  11  10   9       19.95       23.06      5.21 o 
   0  11   9       22.16       35.32      5.80 o 
   1  11   9       23.90       29.19      5.40 o 
   2  11   9       25.47       21.81      4.68 o 
   3  11   9        0.95       -0.59      3.62 o 
   4  11   9        3.18        5.47      2.03 o 
   5  11   9       37.50       41.10      4.28 o 
   6  11   9        4.33        5.65      2.31 o 
   7  11   9       14.38       12.06      3.95 o 
   8  11   9        2.51        6.98      3.23 o 
   9  11   9        0.11        3.76      3.03 o 
  10  11   9        3.86       -2.24      3.56 o 
   2  12   9        1.38       -0.68      1.98 o 
   3  12   9        1.30        6.64      3.00 o 
   4  12   9       10.07       10.37      2.67 o 
   5  12   9        6.68       10.24      2.55 o 
   6  12   9        0.30        0.98      2.13 o 
   7  12   9        1.45        5.67      3.29 o 
   8  12   9        0.61       -3.16      3.16 o 
   9  12   9        5.08       11.40      4.35 o 
   4  13   9        0.05       -2.17      2.96 o 
   5  13   9        2.30        2.37      2.37 o 
   6  13   9        7.97       10.34      4.02 o 
   7  13   9        0.21        1.58      3.10 o 
  -2  -7  10        9.96        9.62      3.62 o 
  -1  -7  10        3.07        4.88      3.10 o 
   0  -7  10       22.69       20.49      4.48 o 
   1  -7  10       27.59       22.27      4.61 o 
   2  -7  10        2.76       11.20      3.62 o 
  -3  -6  10       27.02       24.91      6.00 o 
  -2  -6  10        3.08        3.49      3.03 o 
  -1  -6  10       15.42       21.15      4.48 o 
   0  -6  10        5.38        5.07      2.83 o 
   1  -6  10        0.14       -0.33      2.11 o 
   2  -6  10       28.70       38.87      5.86 o 
   3  -6  10        0.26        3.10      2.57 o 
   4  -6  10        1.88        6.92      3.29 o 
  -4  -5  10       14.45       18.38      4.81 o 
  -3  -5  10        1.06        3.76      2.90 o 
  -2  -5  10       13.06       17.79      4.55 o 
  -1  -5  10        0.81        1.98      2.44 o 
   0  -5  10       15.37       15.55      4.22 o 
   1  -5  10        1.31        1.78      2.37 o 
   2  -5  10        1.77       -2.70      2.70 o 
   3  -5  10        2.83        4.28      2.70 o 
   4  -5  10        6.38       11.79      3.36 o 
   5  -5  10        0.12        1.58      2.24 o 
   6  -5  10       10.81       12.91      3.62 o 
  -5  -4  10        8.12        4.68      1.87 o 
  -4  -4  10        1.50        0.85      1.66 o 
  -3  -4  10        0.15        1.05      2.77 o 
  -2  -4  10        0.74        4.09      2.83 o 
  -1  -4  10        0.13        0.53      2.37 o 
   0  -4  10       33.10       43.09      6.00 o 
   1  -4  10        3.94        0.13      2.50 o 
   2  -4  10        1.09        2.64      2.64 o 
   3  -4  10       44.53       50.27      6.13 o 
   4  -4  10        0.49        6.33      3.03 o 
   5  -4  10       33.92       29.12      5.07 o 
   6  -4  10        4.12        1.65      2.24 o 
   7  -4  10       10.33       13.97      4.09 o 
  -5  -3  10        0.68        3.23      2.64 o 
  -4  -3  10        7.89       10.49      4.18 o 
  -3  -3  10       12.78       11.96      2.39 o 
  -2  -3  10        4.99        3.36      1.58 o 
  -1  -3  10      131.76      129.14      9.62 o 
   0  -3  10       20.97       27.21      4.48 o 
   1  -3  10       82.98       96.13      8.04 o 
   2  -3  10       57.12       56.33      6.06 o 
   3  -3  10        5.20        6.65      3.03 o 
   4  -3  10       85.65       89.54      8.04 o 
   5  -3  10        4.78        6.19      2.83 o 
   6  -3  10       23.02       26.09      4.74 o 
   7  -3  10       29.83       26.95      5.01 o 
   8  -3  10        1.81        6.72      3.10 o 
  -5  -2  10        9.44       10.67      3.43 o 
  -4  -2  10       24.26       28.32      3.50 o 
  -3  -2  10       68.01       70.25      4.91 o 
  -2  -2  10       93.29       98.54      5.46 o 
  -1  -2  10       12.57       14.73      2.90 o 
   0  -2  10       98.21       94.27      4.81 o 
   1  -2  10      150.68      152.20      9.88 o 
   2  -2  10       10.45        9.22      2.77 o 
   3  -2  10       57.30       65.82      6.59 o 
   4  -2  10       15.18       23.79      4.35 o 
   5  -2  10        1.18        2.77      2.24 o 
   6  -2  10        5.15       10.21      3.49 o 
   7  -2  10        0.66        4.22      2.77 o 
   8  -2  10       26.42       26.75      5.01 o 
  -6  -1  10        0.07       -1.84      2.24 o 
  -5  -1  10       20.99       21.02      4.68 o 
  -4  -1  10        4.39        2.80      2.17 o 
  -3  -1  10       43.61       42.34      3.86 o 
  -2  -1  10       25.14       23.84      3.52 o 
  -1  -1  10       38.78       44.95      3.57 o 
   0  -1  10       57.72       64.81      4.08 o 
   1  -1  10        1.27        2.55      1.22 o 
   2  -1  10       97.23      102.13      7.71 o 
   3  -1  10        2.07        0.99      2.17 o 
   4  -1  10        0.43        1.78      2.31 o 
   5  -1  10       25.97       33.34      4.68 o 
   6  -1  10       27.64       15.81      3.89 o 
   7  -1  10       15.67       20.89      4.35 o 
   8  -1  10        1.15       -1.71      2.24 o 
   9  -1  10        4.28        0.20      2.57 o 
  -5   0  10        0.49        0.59      2.44 o 
  -4   0  10        9.83        8.17      2.28 o 
  -3   0  10        5.93        3.97      1.79 o 
  -2   0  10       44.11       48.63      3.90 o 
  -1   0  10       45.93       50.06      3.75 o 
   0   0  10        0.32       -0.83      2.37 o 
   1   0  10       85.82       92.12      8.53 o 
   2   0  10        1.18        1.18      1.08 o 
   3   0  10        8.05       12.52      3.16 o 
   4   0  10       46.00       42.04      5.07 o 
   5   0  10       43.86       45.40      5.40 o 
   6   0  10       89.59       85.98      7.51 o 
   7   0  10        1.13       -2.44      2.44 o 
   8   0  10        2.97        1.78      2.70 o 
   9   0  10       32.52       29.75      3.32 o 
  10   0  10        0.06        3.56      2.57 o 
  -5   1  10        2.81       -0.79      2.77 o 
  -4   1  10       11.12       11.46      3.49 o 
  -3   1  10        5.53        6.04      2.70 o 
  -2   1  10        0.71        1.05      2.17 o 
  -1   1  10        5.47        3.26      1.47 o 
   0   1  10      101.40       98.19      4.92 o 
   1   1  10       40.82       42.58      3.26 o 
   2   1  10       98.23       99.17      4.59 o 
   3   1  10      343.56      348.71      8.86 o 
   4   1  10       29.32       29.58      4.15 o 
   5   1  10      172.39      174.51      6.34 o 
   6   1  10       95.98      109.24      8.17 o 
   7   1  10       10.55       13.71      2.07 o 
   8   1  10       44.00       44.18      3.64 o 
   9   1  10        0.16       -0.59      1.71 o 
  10   1  10       25.58       23.57      3.19 o 
  11   1  10        3.79        1.78      2.17 o 
  -5   2  10        0.62        2.37      3.03 o 
  -4   2  10        6.83        4.74      2.83 o 
  -3   2  10       29.87       31.09      3.39 o 
  -2   2  10        5.42        0.88      1.84 o 
  -1   2  10       40.89       38.88      3.33 o 
   0   2  10        7.55       10.23      1.90 o 
   1   2  10       80.87       77.99      4.21 o 
   2   2  10      391.00      358.99      9.34 o 
   3   2  10       73.43       71.89      3.86 o 
   4   2  10      146.61      151.02      5.52 o 
   5   2  10        1.10        0.14      0.91 o 
   6   2  10       94.42       93.07      4.79 o 
   7   2  10      133.64      131.88      4.59 o 
   8   2  10        4.29        3.94      1.68 o 
   9   2  10       44.36       42.76      5.21 o 
  10   2  10       12.15       13.57      3.49 o 
  11   2  10        0.31       -1.12      2.83 o 
  -5   3  10        1.18        5.34      3.16 o 
  -4   3  10        0.27        0.66      2.04 o 
  -3   3  10        7.74        9.55      3.56 o 
  -2   3  10       47.68       53.54      4.05 o 
  -1   3  10        0.27       -1.23      2.37 o 
   0   3  10       50.84       44.03      3.37 o 
   1   3  10       43.84       45.09      3.82 o 
   2   3  10        3.69        1.99      1.25 o 
   3   3  10       65.84       68.02      3.85 o 
   4   3  10       67.93       65.11      3.68 o 
   5   3  10       28.93       25.51      2.47 o 
   6   3  10       63.80       72.77      2.75 o 
   7   3  10       18.32       20.15      1.97 o 
   8   3  10       36.29       37.21      3.16 o 
   9   3  10        5.95        8.24      2.77 o 
  10   3  10        2.10        6.19      2.70 o 
  11   3  10       15.57       19.37      4.28 o 
  -4   4  10        1.63        2.83      2.96 o 
  -3   4  10       10.53       13.24      3.76 o 
  -2   4  10       42.17       38.41      5.47 o 
  -1   4  10       35.32       38.03      3.32 o 
   0   4  10       53.99       52.53      3.62 o 
   1   4  10        8.73        7.24      1.58 o 
   2   4  10        6.69       10.37      1.68 o 
   3   4  10       33.61       36.00      2.89 o 
   4   4  10       64.01       62.74      3.68 o 
   5   4  10      173.09      174.76      6.33 o 
   6   4  10        0.40        1.30      1.01 o 
   7   4  10      170.92      163.69      6.73 o 
   8   4  10       39.41       36.11      4.81 o 
   9   4  10        0.71        1.37      1.40 o 
  10   4  10       56.68       54.42      6.26 o 
  11   4  10        3.28        4.74      2.50 o 
  -4   5  10       40.89       38.35      5.93 o 
  -3   5  10        8.19        8.63      3.36 o 
  -2   5  10       26.22       30.70      5.01 o 
  -1   5  10       36.39       42.30      5.53 o 
   0   5  10        0.51       -2.31      2.31 o 
   1   5  10      150.59      144.03      5.64 o 
   2   5  10       47.06       45.71      3.20 o 
   3   5  10       20.36       20.23      2.21 o 
   4   5  10       58.97       50.14      3.33 o 
   5   5  10       14.56       11.06      3.00 o 
   6   5  10      135.44      123.35      4.58 o 
   7   5  10       38.76       39.83      2.71 o 
   8   5  10       83.64       87.50      7.38 o 
   9   5  10       62.71       61.34      6.59 o 
  10   5  10        0.22        1.91      2.37 o 
  11   5  10       25.79       23.98      4.94 o 
  12   5  10       12.83       12.06      3.95 o 
  -4   6  10       10.82        6.92      3.23 o 
  -3   6  10       13.15       18.12      4.28 o 
  -2   6  10        1.87        2.90      2.90 o 
  -1   6  10        6.74        4.88      2.96 o 
   0   6  10       45.02       47.77      5.73 o 
   1   6  10       31.35       24.58      4.41 o 
   2   6  10       19.73       20.36      3.76 o 
   3   6  10       27.04       29.27      3.16 o 
   4   6  10        3.77        2.87      1.28 o 
   5   6  10       27.08       25.22      2.60 o 
   6   6  10       12.11       13.83      1.78 o 
   7   6  10        4.28        5.21      1.32 o 
   8   6  10      124.16      138.63      9.69 o 
   9   6  10        7.91        6.59      3.03 o 
  10   6  10        4.86       10.41      3.62 o 
  11   6  10       26.19       36.83      5.93 o 
  12   6  10       11.38       15.02      4.28 o 
  -3   7  10        3.77       13.57      3.89 o 
  -2   7  10        1.99        1.12      2.77 o 
  -1   7  10       26.94       32.35      5.34 o 
   0   7  10       10.33        9.95      3.10 o 
   1   7  10        3.20        3.49      2.77 o 
   2   7  10       22.91       19.90      4.02 o 
   3   7  10        0.36       -1.91      2.44 o 
   4   7  10       44.37       40.13      5.14 o 
   5   7  10        8.80        9.34      1.77 o 
   6   7  10        0.29        0.34      1.05 o 
   7   7  10       16.00       18.99      2.07 o 
   8   7  10        6.93        0.40      2.64 o 
   9   7  10       79.61       71.75      7.71 o 
  10   7  10       33.41       40.26      6.13 o 
  11   7  10        5.06        9.88      3.69 o 
  12   7  10       31.48       31.10      5.86 o 
  -2   8  10       12.03       10.67      3.89 o 
  -1   8  10        0.49       -0.07      2.57 o 
   0   8  10       13.96       17.86      4.09 o 
   1   8  10       40.27       52.84      6.26 o 
   2   8  10        8.26        7.64      3.36 o 
   3   8  10       37.16       37.75      5.14 o 
   4   8  10       16.82       15.75      3.82 o 
   5   8  10       45.16       47.50      5.93 o 
   6   8  10       31.84       29.59      3.37 o 
   7   8  10        0.65        1.04      1.08 o 
   8   8  10       35.02       37.42      5.60 o 
   9   8  10       47.56       39.40      5.80 o 
  10   8  10       15.77       20.82      4.81 o 
  11   8  10       10.86       15.94      4.48 o 
  -1   9  10        4.46        5.34      2.96 o 
   0   9  10       27.60       29.85      5.21 o 
   1   9  10       51.56       64.04      7.31 o 
   2   9  10       59.57       58.11      6.65 o 
   3   9  10       44.53       42.17      5.80 o 
   4   9  10        9.73       17.26      4.02 o 
   5   9  10       59.26       56.73      4.64 o 
   6   9  10       39.15       42.25      4.19 o 
   7   9  10       67.57       68.90      5.25 o 
   8   9  10       29.92       30.24      5.53 o 
   9   9  10        1.15       -0.66      2.37 o 
  10   9  10       18.84       13.64      4.22 o 
  11   9  10        0.11       -0.86      2.77 o 
   0  10  10        0.17        1.12      3.16 o 
   1  10  10       11.65       16.01      4.41 o 
   2  10  10       22.29       26.22      4.94 o 
   3  10  10       13.94       19.37      4.35 o 
   4  10  10       28.12       22.67      4.88 o 
   5  10  10        5.26        7.10      2.42 o 
   6  10  10       51.91       50.50      4.61 o 
   7  10  10        1.35        5.83      2.15 o 
   8  10  10        2.89        0.20      3.43 o 
   9  10  10        5.83        7.45      4.02 o 
  10  10  10        0.23        3.29      3.23 o 
   1  11  10        2.85        1.71      2.50 o 
   2  11  10        0.30       -3.29      3.29 o 
   3  11  10        9.30       10.61      4.02 o 
   4  11  10        8.06        6.50      2.28 o 
   5  11  10        2.93        4.25      2.12 o 
   6  11  10        0.13        1.59      4.88 o 
   7  11  10        0.17       -1.86      1.86 o 
   8  11  10        2.21       -2.31      2.83 o 
   9  11  10        1.56        2.77      3.10 o 
   3  12  10        0.98        0.76      1.71 o 
   4  12  10        1.37        5.29      2.18 o 
   5  12  10        1.66       -0.20      3.79 o 
   6  12  10        3.37        1.86      2.07 o 
   7  12  10       47.01       52.11      5.01 o 
   8  12  10        5.58        2.77      3.23 o 
   0  -6  11        5.89        3.82      3.43 o 
   1  -6  11        5.59        4.09      2.37 o 
   2  -6  11        1.80        8.83      3.43 o 
  -2  -5  11        0.38        3.10      3.49 o 
  -1  -5  11       15.09       20.36      4.88 o 
   0  -5  11        8.93       14.89      3.89 o 
   1  -5  11        5.50       10.54      3.62 o 
   2  -5  11        0.67       -0.53      2.44 o 
   3  -5  11        0.43        3.49      2.90 o 
   4  -5  11       18.34       11.20      3.76 o 
  -3  -4  11        6.46        9.09      3.76 o 
  -2  -4  11       35.67       33.67      6.06 o 
  -1  -4  11        0.24        7.31      3.49 o 
   0  -4  11       36.29       43.88      6.00 o 
   1  -4  11       26.80       31.56      5.27 o 
   2  -4  11        2.54       -2.96      2.96 o 
   3  -4  11       43.90       54.82      6.72 o 
   4  -4  11        1.11       -2.77      2.77 o 
   5  -4  11       14.06       18.78      4.35 o 
   6  -4  11        8.48       12.85      4.02 o 
  -4  -3  11        1.84        2.78      1.71 o 
  -3  -3  11       31.79       35.38      5.86 o 
  -2  -3  11        6.97       11.00      3.49 o 
  -1  -3  11       17.10       19.90      4.48 o 
   0  -3  11       10.62       11.46      3.69 o 
   1  -3  11       33.30       35.25      5.47 o 
   2  -3  11       40.15       38.21      5.67 o 
   3  -3  11        0.37       -3.03      3.03 o 
   4  -3  11       35.30       50.01      6.33 o 
   5  -3  11       18.40       17.26      4.41 o 
   6  -3  11        2.83        2.24      2.50 o 
   7  -3  11        2.01        3.29      2.77 o 
  -4  -2  11        3.78        4.45      2.15 o 
  -3  -2  11        0.10        0.31      1.72 o 
  -2  -2  11       12.82       15.05      4.74 o 
  -1  -2  11       43.60       49.02      6.26 o 
   0  -2  11        7.54        7.45      3.03 o 
   1  -2  11       62.71       72.87      7.25 o 
   2  -2  11        3.44        3.69      2.77 o 
   3  -2  11       10.50        8.70      3.16 o 
   4  -2  11       22.78       29.32      5.07 o 
   5  -2  11        0.77        0.72      2.57 o 
   6  -2  11        7.72       10.15      3.43 o 
   7  -2  11       11.37        6.79      3.29 o 
   8  -2  11        0.42        0.72      2.31 o 
  -5  -1  11       15.58        8.63      3.43 o 
  -4  -1  11        0.57       -0.01      3.69 o 
  -3  -1  11       11.18        8.67      2.41 o 
  -2  -1  11       17.67       16.57      4.18 o 
  -1  -1  11        6.54        6.95      1.90 o 
   0  -1  11       59.64       62.90      4.23 o 
   1  -1  11        5.40        4.22      2.64 o 
   2  -1  11      104.39      114.38      8.76 o 
   3  -1  11        9.17        3.49      2.77 o 
   4  -1  11        5.85        7.05      2.96 o 
   5  -1  11       67.62       65.49      6.98 o 
   6  -1  11        5.75       12.19      3.56 o 
   7  -1  11        8.60       14.56      3.95 o 
   8  -1  11        7.97        8.57      3.69 o 
  -5   0  11        0.87        3.43      2.64 o 
  -4   0  11       18.97       16.84      2.96 o 
  -3   0  11       13.94       18.45      2.93 o 
  -2   0  11        3.60        4.64      2.11 o 
  -1   0  11        5.22        9.11      2.73 o 
   0   0  11        1.27        1.58      1.38 o 
   1   0  11       35.52       41.33      3.30 o 
   2   0  11       56.07       59.56      6.13 o 
   3   0  11       21.93       25.04      4.48 o 
   4   0  11       69.28       75.05      7.12 o 
   5   0  11       26.21       28.20      4.68 o 
   6   0  11       69.69       67.93      7.05 o 
   7   0  11       79.94       93.89      8.37 o 
   8   0  11        3.56       -1.19      2.70 o 
   9   0  11       31.12       26.95      5.01 o 
  -4   1  11        3.28        6.85      3.43 o 
  -3   1  11        1.97        0.98      1.49 o 
  -2   1  11       20.72       16.97      2.68 o 
  -1   1  11        1.23        2.69      1.62 o 
   0   1  11        0.33        1.65      1.42 o 
   1   1  11        4.85        1.97      1.52 o 
   2   1  11        3.35        2.51      1.36 o 
   3   1  11      265.44      246.81     12.45 o 
   4   1  11       28.74       29.45      4.55 o 
   5   1  11       55.13       55.67      5.93 o 
   6   1  11      130.92      130.32      9.36 o 
   7   1  11        7.69        3.82      3.10 o 
   8   1  11       35.96       39.53      5.80 o 
   9   1  11        0.32       -1.52      2.57 o 
  10   1  11        8.96        8.30      3.62 o 
  -4   2  11        0.59       -1.52      2.57 o 
  -3   2  11        4.13        0.36      1.44 o 
  -2   2  11        0.75        2.53      1.77 o 
  -1   2  11       54.78       52.12      4.12 o 
   0   2  11       16.11       11.17      2.14 o 
   1   2  11        4.19        4.85      1.58 o 
   2   2  11       75.29       79.18      4.38 o 
   3   2  11       10.42       11.72      1.93 o 
   4   2  11      102.76      105.81      4.84 o 
   5   2  11       60.20       61.47      6.26 o 
   6   2  11        6.69        7.85      2.77 o 
   7   2  11       45.01       50.21      6.19 o 
   8   2  11        1.02        4.02      2.77 o 
   9   2  11        1.80        1.38      2.44 o 
  10   2  11        6.72        8.17      3.29 o 
  -4   3  11       35.98       45.66      6.59 o 
  -3   3  11       13.56       19.11      4.15 o 
  -2   3  11        9.91       15.48      2.62 o 
  -1   3  11       68.42       68.89      4.62 o 
   0   3  11       80.25       72.88      4.47 o 
   1   3  11       60.61       55.44      3.87 o 
   2   3  11        8.96        8.50      1.84 o 
   3   3  11       26.14       30.33      2.75 o 
   4   3  11       59.16       63.64      3.86 o 
   5   3  11        6.15        4.54      1.47 o 
   6   3  11       42.70       40.44      3.43 o 
   7   3  11       42.61       40.19      5.90 o 
   8   3  11       17.03       17.92      4.15 o 
   9   3  11       23.29       26.09      4.68 o 
  10   3  11        0.13       -0.86      2.77 o 
  -4   4  11       28.37       34.79      5.73 o 
  -3   4  11       42.18       49.61      6.72 o 
  -2   4  11       29.61       36.57      5.53 o 
  -1   4  11        3.30        5.27      2.90 o 
   0   4  11       83.90       84.79      5.37 o 
   1   4  11        5.44        7.58      1.84 o 
   2   4  11       23.41       26.52      2.75 o 
   3   4  11       36.34       37.47      3.14 o 
   4   4  11        7.14        5.31      1.78 o 
   5   4  11       45.59       43.85      3.33 o 
   6   4  11        1.15        1.21      1.06 o 
   7   4  11       50.01       49.41      3.87 o 
   8   4  11       85.55       87.59      5.31 o 
   9   4  11       13.83       15.35      3.82 o 
  10   4  11       63.24       61.74      6.52 o 
  11   4  11       10.61        4.55      2.77 o 
  -3   5  11       13.32       18.25      4.28 o 
  -2   5  11        4.91        3.49      2.70 o 
  -1   5  11        2.78        2.77      2.57 o 
   0   5  11        3.18        0.13      2.04 o 
   1   5  11       28.60       27.73      2.71 o 
   2   5  11        1.83        0.84      1.23 o 
   3   5  11        0.61        0.47      1.23 o 
   4   5  11       93.68       82.55      4.53 o 
   5   5  11       21.03       20.24      2.56 o 
   6   5  11        0.76        1.53      1.12 o 
   7   5  11       21.81       22.68      2.24 o 
   8   5  11       32.80       35.47      3.49 o 
   9   5  11       56.31       51.52      6.33 o 
  10   5  11       11.75       15.35      3.69 o 
  11   5  11        4.25        6.79      2.90 o 
  -3   6  11        0.13       -2.83      2.83 o 
  -2   6  11        6.94        7.25      3.03 o 
  -1   6  11        3.96       -0.26      2.90 o 
   0   6  11        3.85        4.61      2.50 o 
   1   6  11       40.18       43.02      5.67 o 
   2   6  11        1.27        3.16      2.44 o 
   3   6  11       33.68       34.13      4.68 o 
   4   6  11       44.71       45.66      3.40 o 
   5   6  11       34.69       32.76      5.50 o 
   6   6  11       63.34       59.43      3.37 o 
   7   6  11        0.91        0.00      1.21 o 
   8   6  11       33.25       30.74      3.32 o 
   9   6  11        2.77       -0.07      2.31 o 
  10   6  11        1.79       -0.46      2.96 o 
  11   6  11       24.86       24.31      4.74 o 
  -2   7  11        4.23        9.75      3.56 o 
  -1   7  11        7.33        5.47      3.23 o 
   0   7  11       11.12       11.46      3.82 o 
   1   7  11       55.06       41.71      5.93 o 
   2   7  11      225.34      208.40     12.12 o 
   3   7  11        8.67       10.34      3.36 o 
   4   7  11       24.23       28.86      4.55 o 
   5   7  11      112.78      106.47      8.17 o 
   6   7  11       22.61       22.97      2.34 o 
   7   7  11       21.73       22.69      2.42 o 
   8   7  11        0.67        2.05      1.57 o 
   9   7  11       15.93       21.61      4.88 o 
  10   7  11        9.02        9.55      3.49 o 
  11   7  11        0.71        0.40      2.77 o 
  -1   8  11       12.15       15.35      4.15 o 
   0   8  11       12.60       12.39      4.09 o 
   1   8  11       31.80       32.15      5.21 o 
   2   8  11       70.61       63.19      6.92 o 
   3   8  11       52.18       63.65      6.85 o 
   4   8  11       20.74       23.85      4.55 o 
   5   8  11       12.94       10.61      3.56 o 
   6   8  11       33.27       34.31      7.21 o 
   7   8  11       14.78       17.18      4.97 o 
   8   8  11        3.85        3.25      1.61 o 
   9   8  11       29.17       34.79      5.80 o 
  10   8  11        1.31        1.38      3.03 o 
  11   8  11        6.57        7.58      3.49 o 
   0   9  11        2.85        4.94      3.23 o 
   1   9  11        4.71        4.41      3.23 o 
   2   9  11        0.69        3.36      3.16 o 
   3   9  11       50.04       40.45      5.86 o 
   4   9  11        0.23        3.23      2.64 o 
   5   9  11       14.25       11.66      3.69 o 
   6   9  11       21.23       24.13      3.28 o 
   7   9  11        5.00        3.69      3.03 o 
   8   9  11        6.40        5.67      3.43 o 
   9   9  11        0.17        3.36      3.10 o 
  10   9  11       29.94       30.44      5.93 o 
   1  10  11        0.23       -3.43      3.43 o 
   2  10  11        1.35        2.90      2.57 o 
   3  10  11        1.06       -2.44      3.10 o 
   4  10  11       19.33       18.25      4.74 o 
   5  10  11        1.41        4.40      1.93 o 
   6  10  11       16.30       17.10      3.17 o 
   7  10  11       22.08       26.81      3.65 o 
   8  10  11        3.76        9.22      3.82 o 
   9  10  11        5.90        5.86      3.56 o 
  10  10  11        3.43       -0.72      2.83 o 
   3  11  11        3.55        1.19      2.96 o 
   4  11  11       13.39       16.22      3.00 o 
   5  11  11        0.99        1.07      1.82 o 
   6  11  11       20.42       19.09      4.28 o 
   7  11  11       37.94       35.52      4.39 o 
   8  11  11       28.58       33.73      6.00 o 
  -1  -4  12        3.34       -0.92      2.57 o 
   0  -4  12        3.82        3.16      3.43 o 
   1  -4  12        7.72        8.04      3.36 o 
   2  -4  12        1.24        0.20      2.37 o 
   3  -4  12        5.74        3.76      2.77 o 
   4  -4  12        1.16       -3.36      3.36 o 
  -2  -3  12        0.27       -0.79      3.03 o 
  -1  -3  12        0.11       -0.79      2.50 o 
   0  -3  12       11.73       14.89      4.41 o 
   1  -3  12        1.82        3.69      2.83 o 
   2  -3  12       12.50       14.82      4.22 o 
   3  -3  12       11.84       21.81      4.81 o 
   4  -3  12        1.87        2.24      2.57 o 
   5  -3  12       13.20        8.96      3.69 o 
  -3  -2  12        0.74        4.02      3.43 o 
  -2  -2  12        0.44       -1.52      2.70 o 
  -1  -2  12       12.39       21.08      4.61 o 
   0  -2  12        0.24       -1.05      2.83 o 
   1  -2  12       62.05       63.78      7.18 o 
   2  -2  12       44.49       41.05      6.06 o 
   3  -2  12       12.71       11.40      3.62 o 
   4  -2  12       39.74       30.64      5.40 o 
   5  -2  12        1.06        4.35      3.29 o 
   6  -2  12       40.44       41.51      6.33 o 
   7  -2  12       14.18       17.66      4.48 o 
  -3  -1  12        7.29        2.57      6.72 o 
  -2  -1  12       26.80       26.69      3.45 o 
  -1  -1  12        0.66        3.03      2.96 o 
   0  -1  12       14.98       19.37      4.28 o 
   1  -1  12        8.15        8.76      3.49 o 
   2  -1  12       15.63       13.84      3.76 o 
   3  -1  12       37.38       41.84      5.86 o 
   4  -1  12       19.89       29.39      5.01 o 
   5  -1  12       52.74       76.43      7.84 o 
   6  -1  12       11.68       17.46      4.55 o 
   7  -1  12        1.94        3.62      2.90 o 
  -3   0  12        0.25       -2.12      2.12 o 
  -2   0  12        2.43        1.39      2.73 o 
  -1   0  12       28.24       24.15      3.05 o 
   0   0  12        4.74        7.56      2.01 o 
   1   0  12        7.83        5.14      2.90 o 
   2   0  12       24.65       27.15      4.88 o 
   3   0  12        4.17        5.40      3.10 o 
   4   0  12       24.84       22.86      4.28 o 
   5   0  12       21.61       31.49      5.27 o 
   6   0  12        0.21        3.76      3.36 o 
   7   0  12       36.08       43.62      6.19 o 
   8   0  12        2.01       -0.20      2.57 o 
  -3   1  12        0.44        1.16      1.93 o 
  -2   1  12       11.48        9.95      2.42 o 
  -1   1  12       16.44       20.05      2.93 o 
   0   1  12        6.73        9.46      2.12 o 
   1   1  12       40.11       37.70      4.25 o 
   2   1  12        0.81        0.46      2.24 o 
   3   1  12       25.87       33.01      4.94 o 
   4   1  12        0.27        4.55      2.64 o 
   5   1  12        8.23        3.16      2.31 o 
   6   1  12      101.34      103.18      8.76 o 
   7   1  12        7.90        7.64      3.03 o 
   8   1  12       33.17       29.98      5.27 o 
   9   1  12       12.57        9.75      3.95 o 
  -3   2  12       52.77       59.43      7.12 o 
  -2   2  12        3.00        5.38      2.19 o 
  -1   2  12       18.25       19.80      2.90 o 
   0   2  12       73.92       73.47      4.76 o 
   1   2  12       15.57       15.29      2.31 o 
   2   2  12       18.35       22.58      2.61 o 
   3   2  12       38.27       38.88      3.17 o 
   4   2  12       22.96       21.08      4.28 o 
   5   2  12       45.67       44.28      5.60 o 
   6   2  12       18.36       21.41      4.22 o 
   7   2  12       31.07       26.16      4.81 o 
   8   2  12       24.80       25.70      4.81 o 
   9   2  12        1.12        0.72      2.96 o 
  -3   3  12       30.37       32.28      5.34 o 
  -2   3  12        9.30        9.42      3.43 o 
  -1   3  12       28.96       26.76      3.15 o 
   0   3  12        9.69       12.22      3.62 o 
   1   3  12       16.22       18.89      2.61 o 
   2   3  12       25.55       25.51      2.84 o 
   3   3  12       17.31       19.14      2.47 o 
   4   3  12      101.81      100.44      5.08 o 
   5   3  12        4.41        3.56      2.44 o 
   6   3  12        3.02        4.11      1.50 o 
   7   3  12        7.59        6.65      2.96 o 
   8   3  12        2.24        1.98      2.44 o 
   9   3  12       48.23       54.23      6.79 o 
  10   3  12       12.15       16.47      4.41 o 
  -3   4  12        0.58        4.15      3.10 o 
  -2   4  12       18.07       16.41      4.02 o 
  -1   4  12        0.96        1.65      2.31 o 
   0   4  12       28.83       25.41      3.06 o 
   1   4  12       29.78       31.50      3.14 o 
   2   4  12        1.39        2.02      1.39 o 
   3   4  12        2.36        0.00      1.29 o 
   4   4  12        0.41       -0.58      2.08 o 
   5   4  12       18.84       19.83      2.51 o 
   6   4  12        0.57       -0.14      1.49 o 
   7   4  12        0.33       -0.09      1.42 o 
   8   4  12       32.36       30.78      3.35 o 
   9   4  12        5.89        4.15      2.70 o 
  10   4  12       15.10       14.96      4.15 o 
  -2   5  12        1.85        3.69      2.96 o 
  -1   5  12        5.63        4.41      3.03 o 
   0   5  12       12.62       11.66      3.56 o 
   1   5  12       24.27       24.71      4.09 o 
   2   5  12       29.83       37.29      3.35 o 
   3   5  12        3.00        4.45      2.24 o 
   4   5  12       14.05       16.52      2.47 o 
   5   5  12       64.55       65.59      6.89 o 
   6   5  12       17.16       19.32      2.14 o 
   7   5  12       88.14       81.26      5.19 o 
   8   5  12       16.42       17.25      2.75 o 
   9   5  12        1.12        2.03      3.49 o 
  10   5  12       18.77       20.89      4.48 o 
  -1   6  12       12.45       20.43      4.74 o 
   0   6  12        0.17        0.46      3.10 o 
   1   6  12       57.66       54.36      6.46 o 
   2   6  12       80.31       80.91      7.64 o 
   3   6  12      113.85      120.84      8.96 o 
   4   6  12       65.05       65.69      4.51 o 
   5   6  12       44.54       49.51      3.80 o 
   6   6  12      149.90      142.44      5.41 o 
   7   6  12        3.98        5.57      1.81 o 
   8   6  12       24.71       23.70      3.36 o 
   9   6  12       22.79       23.56      3.10 o 
  10   6  12        0.68       -0.16      1.65 o 
  -1   7  12        9.34        3.43      3.10 o 
   0   7  12       15.52       15.15      4.28 o 
   1   7  12        4.63        3.76      2.96 o 
   2   7  12       44.05       42.76      5.73 o 
   3   7  12       51.04       53.11      6.46 o 
   4   7  12       47.28       40.13      5.40 o 
   5   7  12       37.79       36.90      5.01 o 
   6   7  12        5.11        4.11      1.66 o 
   7   7  12        6.73        6.28      2.92 o 
   8   7  12       13.99       11.31      2.19 o 
   9   7  12        2.16        1.21      1.55 o 
  10   7  12        0.58       -2.11      2.83 o 
  11   7  12        0.11       -1.65      2.96 o 
   0   8  12        5.00       -1.65      2.57 o 
   1   8  12        1.42        3.10      3.16 o 
   2   8  12        0.20        5.07      2.96 o 
   3   8  12        0.42        1.65      2.04 o 
   4   8  12       11.19        8.04      3.76 o 
   5   8  12        0.67        0.99      2.77 o 
   6   8  12        6.70        5.63      2.44 o 
   7   8  12       26.65       25.74      3.50 o 
   8   8  12        5.22        3.03      2.70 o 
   9   8  12        4.36        7.58      3.49 o 
  10   8  12        0.83       -0.69      1.67 o 
   1   9  12        1.92        6.06      3.23 o 
   2   9  12        0.41        2.44      2.77 o 
   3   9  12        2.27        5.07      3.29 o 
   4   9  12        0.48        3.23      3.29 o 
   5   9  12       15.49        9.69      3.82 o 
   6   9  12       14.01       13.22      2.63 o 
   7   9  12        7.54       13.94      5.21 o 
   8   9  12       37.86       45.92      6.79 o 
   9   9  12       12.90       13.57      4.41 o 
  10   9  12       22.89       17.66      4.88 o 
   3  10  12        5.18        6.26      3.36 o 
   4  10  12       10.17       10.81      4.02 o 
   5  10  12       10.49       12.02      2.89 o 
   6  10  12       10.17       11.96      4.84 o 
   7  10  12       41.85       42.20      4.64 o 
   8  10  12       65.83       71.95      8.37 o 
   9  10  12       29.93       35.38      6.13 o 
   5  11  12        4.17        3.04      3.10 o 
   6  11  12       24.68       25.05      3.63 o 
   7  11  12        3.89        6.94      2.55 o 
   1  -3  13        0.18        0.59      3.16 o 
   2  -3  13        0.34        2.50      2.96 o 
   3  -3  13       16.30       13.44      4.22 o 
  -1  -2  13        7.28       11.99      4.28 o 
   0  -2  13        4.08        5.07      4.02 o 
   1  -2  13        0.54        0.99      2.64 o 
   2  -2  13        4.74        1.58      2.64 o 
   3  -2  13        2.09        8.17      3.69 o 
   4  -2  13       59.81       68.59      7.71 o 
   5  -2  13       20.40       24.77      5.14 o 
  -2  -1  13        0.30        0.53      2.37 o 
  -1  -1  13        0.98       -3.03      3.03 o 
   0  -1  13       11.57       16.21      3.76 o 
   1  -1  13       21.63       25.30      5.21 o 
   2  -1  13        6.70       13.31      3.76 o 
   3  -1  13       18.63       22.14      4.74 o 
   4  -1  13        7.22        3.89      2.64 o 
   5  -1  13        0.91       -0.33      2.37 o 
   6  -1  13        9.81       10.01      3.69 o 
  -2   0  13       11.78       10.51      2.65 o 
  -1   0  13       16.04       14.89      4.41 o 
   0   0  13       56.95       55.61      6.79 o 
   1   0  13       11.67       14.43      4.15 o 
   2   0  13       48.67       41.31      6.00 o 
   3   0  13        0.21        1.58      2.50 o 
   4   0  13        2.22        0.07      2.57 o 
   5   0  13       21.11       30.90      5.34 o 
   6   0  13        2.05        3.49      2.96 o 
   7   0  13       21.44       19.83      4.68 o 
  -2   1  13       52.55       55.42      4.89 o 
  -1   1  13       19.35       22.55      3.12 o 
   0   1  13        5.07        5.55      1.72 o 
   1   1  13       22.05       27.47      4.68 o 
   2   1  13        0.17        5.73      3.16 o 
   3   1  13        5.72        6.65      3.03 o 
   4   1  13       25.89       24.38      4.81 o 
   5   1  13        7.63       11.60      3.69 o 
   6   1  13       11.80       11.00      3.82 o 
   7   1  13        0.66        0.66      2.50 o 
   8   1  13        3.35        5.21      3.10 o 
  -2   2  13        7.73        8.93      3.82 o 
  -1   2  13        4.33        4.18      2.44 o 
   0   2  13        2.10        3.71      1.72 o 
   1   2  13        1.93        1.82      1.55 o 
   2   2  13        2.96        6.19      3.03 o 
   3   2  13       41.35       42.69      5.86 o 
   4   2  13        0.38        1.19      2.44 o 
   5   2  13        5.49        6.26      3.10 o 
   6   2  13        8.06       11.79      3.56 o 
   7   2  13        0.48        1.05      2.50 o 
   8   2  13       20.72       24.77      4.74 o 
  -2   3  13        2.78        6.72      3.03 o 
  -1   3  13        9.85        9.69      3.16 o 
   0   3  13        2.62        4.62      4.38 o 
   1   3  13       18.70       19.70      2.72 o 
   2   3  13       61.47       54.92      4.25 o 
   3   3  13        0.56       -0.32      1.34 o 
   4   3  13        9.47       10.21      3.16 o 
   5   3  13        6.66        3.43      2.44 o 
   6   3  13       33.14       34.20      5.53 o 
   7   3  13       39.35       46.52      6.26 o 
   8   3  13        0.97       -3.23      3.23 o 
   9   3  13        3.67        3.10      3.03 o 
  -1   4  13        4.22        0.59      2.37 o 
   0   4  13       27.33       26.22      4.68 o 
   1   4  13       19.79       15.68      6.13 o 
   2   4  13       24.67       21.37      3.03 o 
   3   4  13       85.93       98.09      5.45 o 
   4   4  13       64.51       73.86      8.96 o 
   5   4  13       21.83       28.66      4.68 o 
   6   4  13       36.17       40.53      3.77 o 
   7   4  13       13.53       12.28      2.33 o 
   8   4  13        4.33        4.02      2.77 o 
   9   4  13        1.58        6.00      3.23 o 
  -1   5  13        5.88        3.89      2.77 o 
   0   5  13       23.17       18.71      4.28 o 
   1   5  13        3.79        7.31      3.03 o 
   2   5  13       44.79       50.60      6.06 o 
   3   5  13      121.34      132.26      6.40 o 
   4   5  13       40.71       42.01      3.68 o 
   5   5  13       35.75       34.62      3.35 o 
   6   5  13        0.19       -0.57      1.68 o 
   7   5  13       31.22       30.26      3.38 o 
   8   5  13       22.00       20.24      3.08 o 
   9   5  13        4.91        9.49      3.29 o 
   0   6  13        3.60        7.64      3.36 o 
   1   6  13       27.86       32.68      5.60 o 
   2   6  13        0.99        1.32      2.77 o 
   3   6  13        0.17       -0.26      2.17 o 
   4   6  13       27.98       25.70      4.61 o 
   5   6  13        7.86       10.33      4.55 o 
   6   6  13       19.74       16.63      2.13 o 
   7   6  13       17.87       18.97      2.83 o 
   8   6  13       30.85       23.42      3.14 o 
   9   6  13        8.40        5.80      2.13 o 
  10   6  13        2.17       -2.70      2.70 o 
   1   7  13        1.18        3.89      3.43 o 
   2   7  13        2.16        2.31      2.64 o 
   3   7  13        1.25       -0.26      2.11 o 
   4   7  13        6.15        6.26      2.83 o 
   5   7  13       23.95       24.51      4.61 o 
   6   7  13       26.23       24.53      3.21 o 
   7   7  13        6.18        6.98      5.07 o 
   8   7  13       21.58       25.86      3.39 o 
   9   7  13        0.22       -2.09      2.09 o 
  10   7  13        0.13        0.70      1.53 o 
   1   8  13        0.52       -2.70      3.56 o 
   2   8  13       35.01       30.51      5.27 o 
   3   8  13        1.13        5.80      2.96 o 
   4   8  13        7.43       12.58      4.02 o 
   5   8  13       20.86       15.22      4.15 o 
   6   8  13        3.78        5.60      2.28 o 
   7   8  13       10.49       11.25      2.53 o 
   8   8  13        6.92        8.76      3.62 o 
   9   8  13       67.92       58.44      7.45 o 
   3   9  13       12.74        5.34      3.23 o 
   4   9  13        1.53        3.16      3.10 o 
   5   9  13        8.58        9.75      3.95 o 
   6   9  13       12.60       14.85      2.83 o 
   7   9  13        8.40        9.86      5.60 o 
   8   9  13       31.96       31.09      4.00 o 
   5  10  13        6.46        8.53      2.42 o 
   6  10  13       17.09       20.55      3.79 o 
   7  10  13        6.77        4.74      3.10 o 
   2  -1  14        5.65       10.41      4.09 o 
   3  -1  14        4.59        5.14      3.23 o 
   0   0  14        8.63        9.09      3.56 o 
   1   0  14        2.77        3.03      2.96 o 
   2   0  14       27.02       40.45      6.13 o 
   3   0  14       10.26       12.98      4.02 o 
   4   0  14        2.79        4.55      3.03 o 
   5   0  14       19.17       17.99      4.88 o 
   0   1  14        5.18        3.10      3.03 o 
   1   1  14        6.54       11.40      3.82 o 
   2   1  14       17.49       16.14      4.22 o 
   3   1  14        0.48        1.25      2.44 o 
   4   1  14        2.22       -2.64      2.64 o 
   5   1  14        2.54        1.32      2.70 o 
   6   1  14        0.79        9.69      3.36 o 
  -1   2  14        3.96        4.48      1.98 o 
   0   2  14        2.91        1.49      1.92 o 
   1   2  14        5.38        6.00      3.29 o 
   2   2  14        1.10        1.84      2.31 o 
   3   2  14       27.11       31.76      5.47 o 
   4   2  14        0.18       -2.77      2.77 o 
   5   2  14       10.55       14.23      4.09 o 
   6   2  14       75.07       65.62      7.51 o 
   7   2  14        8.40        8.57      3.76 o 
   0   3  14        7.09        2.44      2.31 o 
   1   3  14        1.34        1.87      3.89 o 
   2   3  14       21.11       18.12      4.09 o 
   3   3  14       72.17       70.17      7.25 o 
   4   3  14      142.98      151.41     10.81 o 
   5   3  14       49.05       46.06      6.33 o 
   6   3  14       11.24       14.10      3.95 o 
   7   3  14       24.82       23.19      4.94 o 
   8   3  14        6.92        3.36      2.90 o 
   0   4  14       15.96       20.49      4.41 o 
   1   4  14       19.76       23.98      4.94 o 
   2   4  14       18.34       19.82      2.93 o 
   3   4  14       37.33       40.13      5.67 o 
   4   4  14       73.84       70.63      7.31 o 
   5   4  14        1.07        0.66      2.44 o 
   6   4  14        8.65        8.09      2.16 o 
   7   4  14       23.03       21.08      4.55 o 
   8   4  14        4.71        6.39      3.23 o 
   1   5  14       12.11       13.38      3.69 o 
   2   5  14        0.25        2.31      2.64 o 
   3   5  14        5.11        6.26      2.70 o 
   4   5  14        3.82       -1.18      3.85 o 
   5   5  14       29.89       27.74      4.88 o 
   6   5  14        1.96        0.36      1.58 o 
   7   5  14        7.29       10.47      2.50 o 
   8   5  14       11.89        7.97      3.10 o 
   1   6  14        0.78        4.55      2.64 o 
   2   6  14        0.26       -0.13      2.57 o 
   3   6  14        0.53        5.21      3.10 o 
   4   6  14        6.27        4.02      2.83 o 
   5   6  14       11.30       10.81      3.43 o 
   6   6  14        1.20        1.38      2.37 o 
   7   6  14        5.06        4.74      3.43 o 
   8   6  14       16.05       12.83      2.64 o 
   9   6  14       21.15       18.05      4.41 o 
   2   7  14       10.75        5.14      3.49 o 
   3   7  14       19.69       19.70      4.68 o 
   4   7  14        4.94        4.94      2.64 o 
   5   7  14        3.53        2.96      3.03 o 
   6   7  14       32.88       36.16      3.95 o 
   7   7  14        3.99       -0.86      2.57 o 
   8   7  14       54.37       50.67      6.65 o 
   9   7  14       67.41       48.62      6.98 o 
   3   8  14        0.41        7.25      3.69 o 
   4   8  14        5.11        3.43      2.96 o 
   5   8  14       22.40       22.86      4.81 o 
   6   8  14       21.64       20.97      3.21 o 
   7   8  14       24.41       25.21      3.65 o 
   6   9  14        4.21        8.83      3.56 o 
   7   9  14        2.60        4.88      2.44 o 
   2   2  15        4.49        6.26      3.23 o 
   3   2  15       33.05       34.33      5.73 o 
   4   2  15       32.25       31.56      5.86 o 
   2   3  15        3.20        4.88      2.90 o 
   3   3  15        1.08        3.69      2.90 o 
   4   3  15        0.26       -2.96      2.96 o 
   5   3  15        6.89        9.22      3.62 o 
   4   4  15        4.36        0.92      2.24 o 
   5   4  15        5.38        6.06      3.16 o 
   6   4  15       20.18       23.19      5.01 o 
   2   5  15        1.87        6.26      2.83 o 
   6   5  15        0.20       -0.21      2.01 o 
   7   5  15        0.60        1.98      2.57 o 
   3   6  15        8.78       11.46      3.69 o 
   6   6  15        2.93        5.67      3.03 o 
   7   6  15       32.72       39.40      6.13 o 
                                                 
